# Supplementary material for: tert-Butyl 5-(4-methoxy­phen­yl)-1-methyl-2-oxopyrrolidin-3-yl carbonate
Source: Acta Crystallogr Sect E Struct Rep Online. 2008 Mar 5;64(Pt 4):o661–2. doi: 10.1107/S1600536808005527 (PMC2960895; doi:10.1107/S1600536808005527)
Supplement: Supplementary file 1 [file e-64-0o661-sup1.cif]

##############################################################################
###                                                                        ###
###        Electronic paper (Acta Crystallographica Section E)             ###
###                                                                        ###
##############################################################################
#                                                                            #
# This CIF contains the data in a paper accepted for publication in Acta     #
# Crystallographica Section E. It conforms to the requirements of Notes      #
# for Authors for Section E, and has been peer reviewed under the auspices   #
# of the IUCr Commission on Journals.                                        #
#                                                                            #
# Full details of the Crystallographic Information File format               #
# are given in the paper "The Crystallographic Information File (CIF):       #
# a New Standard Archive File for Crystallography" by S. R. Hall, F. H.      #
# Allen and I. D. Brown [Acta Cryst. (1991), A47, 655-685].                  #
#                                                                            #
# The current version of the core CIF dictionary is obtainable from          #
# ftp://ftp.iucr.org/pub/cif_core.dic. The current version number is 2.4.    #
#                                                                            #
# Software is freely available for graphical display of the structure(s) in  #
# this CIF.  For information consult the CIF home page http://www.iucr.org/  #
# cif/home.html                                                              #
#                                                                            #
# This file may be used for bona fide research purposes within the           #
# scientific community so long as proper attribution is given to the journal # 
# article from which it was obtained.                                        #
#                                                                            #
##############################################################################
                                             
data_global
_audit_creation_method     'form.cif (version 2.0)'
_journal_data_validation_number     ?
_journal_date_recd_electronic     2008-02-05
_journal_date_accepted     2008-02-27
_journal_name_full     'Acta Crystallographica, Section E'
_journal_year     2008
_journal_volume     64
_journal_issue      4
_journal_page_first     o661
_journal_page_last     o662
_journal_paper_category     QO
_journal_coeditor_code     CI2562
_publ_contact_author_name     'Prof. Fun Hoong Kun'
_publ_contact_author_address
;
      X-ray Crystallography Unit
      School of Physics
      Universiti Sains Malaysia
      11800 USM, Penang
      MALAYSIA
;
_publ_contact_author_email     hkfun@usm.my
_publ_contact_author_fax     '6 04 6579150'
_publ_contact_author_phone     '6 04 6577888  Ext. 3690'
_publ_section_title
;
<i>tert</i>-Butyl 5-(4-methoxyphenyl)-1-methyl-2-oxopyrrolidin-3-yl carbonate
;
loop_
    _publ_author_name
    _publ_author_footnote
    _publ_author_address
    'M. Fazli Mohammat' ?
;
      Institute of Science
      Universiti Teknologi MARA
      40450 Shah Alam
      Selangor
      Malaysia
;
    'Zurina Shaameri' ?
;
      Institute of Science
      Universiti Teknologi MARA
      40450 Shah Alam
      Selangor
      Malaysia
;
    'A. Sazali Hamzah' ?
;
      Institute of Science
      Universiti Teknologi MARA
      40450 Shah Alam
      Selangor
      Malaysia
;
    'Hoong-Kun Fun' ?
;     X-ray Crystallography Unit
      School of Physics
      Universiti Sains Malaysia
      11800 USM, Penang
      Malaysia
;
    'Suchada Chantrapromma'
;
      Additional correspondence author, e-mail: suchada.c@psu.ac.th.
;
;     Department of Chemistry
      Faculty of Science
      Prince of Songkla University
      Hat-Yai, Songkhla 90112
      Thailand
;
data_I
_audit_creation_method     SHELXL-97
_chemical_name_systematic
;
<i>tert</i>-Butyl 5-(4-methoxyphenyl)-1-methyl-2-oxopyrrolidin-3-yl carbonate
;
_chemical_name_common
;
<i>tert</i>-Butyl 5-(4-methoxyphenyl)-1-methyl-2-oxopyrrolidin-3-yl carbonate
;
_chemical_formula_moiety     'C17 H23 N O5'
_chemical_formula_sum     'C17 H23 N O5'
_chemical_formula_iupac     'C17 H23 N O5'
_chemical_formula_weight     321.36
_chemical_melting_point     ?
_symmetry_cell_setting     Monoclinic
_symmetry_space_group_name_H-M     'C 2/c'
_symmetry_space_group_name_Hall     '-C 2yc'
loop_
    _symmetry_equiv_pos_as_xyz
    'x, y, z'
    '-x, y, -z+1/2'
    'x+1/2, y+1/2, z'
    '-x+1/2, y+1/2, -z+1/2'
    '-x, -y, -z'
    'x, -y, z-1/2'
    '-x+1/2, -y+1/2, -z'
    'x+1/2, -y+1/2, z-1/2'
_cell_length_a     23.9157(4)
_cell_length_b     6.27880(10)
_cell_length_c     24.1224(4)
_cell_angle_alpha     90.00
_cell_angle_beta     101.9710(10)
_cell_angle_gamma     90.00
_cell_volume     3543.49(10)
_cell_formula_units_Z     8
_cell_measurement_reflns_used     5155
_cell_measurement_theta_min     1.73
_cell_measurement_theta_max     30.00
_cell_measurement_temperature     100.00(10)
_exptl_crystal_description     Block
_exptl_crystal_colour     Colourless
_exptl_crystal_size_max     0.49
_exptl_crystal_size_mid     0.18
_exptl_crystal_size_min     0.16
_exptl_crystal_density_diffrn     1.205
_exptl_crystal_density_meas     ?
_exptl_crystal_density_method     'not measured'
_exptl_crystal_F_000     1376
_exptl_absorpt_coefficient_mu     0.088
_exptl_absorpt_correction_type     multi-scan
_exptl_absorpt_process_details     '(SADABS; Bruker, 2005)'
_exptl_absorpt_correction_T_min     0.9579
_exptl_absorpt_correction_T_max     0.9860
_exptl_special_details
;
The data was collected with the Oxford Cyrosystem Cobra low-temperature
attachment.
;
_diffrn_ambient_temperature     100.00(10)
_diffrn_radiation_type     MoK\a
_diffrn_radiation_wavelength     0.71073
_diffrn_radiation_source     'fine-focus sealed tube'
_diffrn_radiation_monochromator     graphite
_diffrn_measurement_device_type
;
Bruker SMART APEXII CCD area-detector
;
_diffrn_measurement_method     \w
_diffrn_detector_area_resol_mean     8.33
_diffrn_reflns_number     21759
_diffrn_reflns_av_R_equivalents     0.0348
_diffrn_reflns_av_sigmaI/netI     0.0389
_diffrn_reflns_theta_min     1.73
_diffrn_reflns_theta_max     30.00
_diffrn_reflns_theta_full     30.00
_diffrn_measured_fraction_theta_max     0.999
_diffrn_measured_fraction_theta_full     0.999
_diffrn_reflns_limit_h_min     -33
_diffrn_reflns_limit_h_max     33
_diffrn_reflns_limit_k_min     -8
_diffrn_reflns_limit_k_max     8
_diffrn_reflns_limit_l_min     -33
_diffrn_reflns_limit_l_max     33
_diffrn_standards_number     0
_diffrn_standards_interval_count     .
_diffrn_standards_interval_time     .
_diffrn_standards_decay_%     ?
_refine_special_details
;
 Refinement of F^2^ against ALL reflections.  The weighted R-factor wR and
 goodness of fit S are based on F^2^, conventional R-factors R are based
 on F, with F set to zero for negative F^2^. The threshold expression of
 F^2^ > 2sigma(F^2^) is used only for calculating R-factors(gt) etc. and is
 not relevant to the choice of reflections for refinement.  R-factors based
 on F^2^ are statistically about twice as large as those based on F, and R-
 factors based on ALL data will be even larger.
;
_reflns_number_total     5155
_reflns_number_gt     3632
_reflns_threshold_expression     I>2\s(I)
_refine_ls_structure_factor_coef     Fsqd
_refine_ls_matrix_type     full
_refine_ls_R_factor_all     0.0734
_refine_ls_R_factor_gt     0.0477
_refine_ls_wR_factor_gt     0.1135
_refine_ls_wR_factor_ref     0.1254
_refine_ls_goodness_of_fit_ref     1.095
_refine_ls_restrained_S_all     1.095
_refine_ls_number_reflns     5155
_refine_ls_number_parameters     213
_refine_ls_number_restraints     0
_refine_ls_hydrogen_treatment     constr
_refine_ls_weighting_scheme     calc
_refine_ls_weighting_details
         'calc w=1/[\s^2^(Fo^2^)+(0.0546P)^2^+0.7489P] where P=(Fo^2^+2Fc^2^)/3'
_atom_sites_solution_hydrogens     geom
_atom_sites_solution_primary     direct
_atom_sites_solution_secondary     difmap
_refine_ls_shift/su_max     0.001
_refine_ls_shift/su_mean     0.000
_refine_diff_density_max     0.299
_refine_diff_density_min     -0.270
_refine_ls_extinction_method     none
_refine_ls_extinction_coef     ?
loop_
    _atom_type_symbol
    _atom_type_description
    _atom_type_scat_dispersion_real
    _atom_type_scat_dispersion_imag
    _atom_type_scat_source
    'C' 'C' 0.0033 0.0016
                         'International Tables Vol C Tables 4.2.6.8 and 6.1.1.4'
    'H' 'H' 0.0000 0.0000
                         'International Tables Vol C Tables 4.2.6.8 and 6.1.1.4'
    'N' 'N' 0.0061 0.0033
                         'International Tables Vol C Tables 4.2.6.8 and 6.1.1.4'
    'O' 'O' 0.0106 0.0060
                         'International Tables Vol C Tables 4.2.6.8 and 6.1.1.4'
_computing_data_collection     'APEX2 (Bruker, 2005)'
_computing_cell_refinement     'APEX2 (Bruker, 2005)'
_computing_data_reduction     'SAINT (Bruker, 2005)'
_computing_structure_solution     'SHELXTL (Sheldrick, 2008)'
_computing_structure_refinement     'SHELXTL (Sheldrick, 2008)'
_computing_molecular_graphics     'SHELXTL (Sheldrick, 2008)'
_computing_publication_material
;
SHELXTL (Sheldrick, 2008) and PLATON (Spek, 2003)
;
loop_
    _atom_site_type_symbol
    _atom_site_label
    _atom_site_fract_x
    _atom_site_fract_y
    _atom_site_fract_z
    _atom_site_U_iso_or_equiv
    _atom_site_adp_type
    _atom_site_calc_flag
    _atom_site_refinement_flags
    _atom_site_occupancy
    _atom_site_disorder_assembly
    _atom_site_disorder_group
    O O1 0.74746(4) 1.13213(14) 0.78815(4) 0.0273(2) Uani d . 1 . .
    O O2 0.62826(4) 1.08149(14) 0.74372(3) 0.0269(2) Uani d . 1 . .
    O O3 0.58372(4) 0.94891(18) 0.65973(4) 0.0389(3) Uani d . 1 . .
    O O4 0.55809(4) 1.25800(16) 0.69566(4) 0.0339(2) Uani d . 1 . .
    O O5 0.63462(4) 0.40108(16) 1.02990(4) 0.0344(2) Uani d . 1 . .
    N N1 0.73427(4) 0.81417(16) 0.83037(4) 0.0214(2) Uani d . 1 . .
    C C1 0.72075(5) 0.9674(2) 0.79119(5) 0.0210(2) Uani d . 1 . .
    C C2 0.66622(5) 0.90078(19) 0.75060(5) 0.0215(2) Uani d . 1 . .
    H H2 0.6747 0.8586 0.7132 0.026 Uiso calc R 1 . .
    C C3 0.64411(5) 0.7111(2) 0.77840(5) 0.0264(3) Uani d . 1 . .
    H H3A 0.6300 0.5991 0.7501 0.032 Uiso calc R 1 . .
    H H3B 0.6125 0.7541 0.7968 0.032 Uiso calc R 1 . .
    C C4 0.69576(5) 0.6296(2) 0.82289(5) 0.0212(2) Uani d . 1 . .
    H H4 0.7142 0.5077 0.8068 0.025 Uiso calc R 1 . .
    C C5 0.68121(5) 0.56408(19) 0.87850(5) 0.0207(2) Uani d . 1 . .
    C C6 0.69206(5) 0.3607(2) 0.89980(5) 0.0237(3) Uani d . 1 . .
    H H6 0.7095 0.2605 0.8792 0.028 Uiso calc R 1 . .
    C C7 0.67799(5) 0.2985(2) 0.95081(5) 0.0261(3) Uani d . 1 . .
    H H7 0.6861 0.1583 0.9649 0.031 Uiso calc R 1 . .
    C C8 0.65208(5) 0.4434(2) 0.98043(5) 0.0260(3) Uani d . 1 . .
    C C9 0.64158(6) 0.6501(2) 0.96005(5) 0.0301(3) Uani d . 1 . .
    H H9 0.6243 0.7505 0.9807 0.036 Uiso calc R 1 . .
    C C10 0.65630(5) 0.7092(2) 0.90992(5) 0.0273(3) Uani d . 1 . .
    H H10 0.6494 0.8510 0.8965 0.033 Uiso calc R 1 . .
    C C11 0.78953(5) 0.8054(2) 0.86899(6) 0.0310(3) Uani d . 1 . .
    H H11A 0.8114 0.9339 0.8644 0.046 Uiso calc R 1 . .
    H H11B 0.8105 0.6795 0.8605 0.046 Uiso calc R 1 . .
    H H11C 0.7840 0.7970 0.9081 0.046 Uiso calc R 1 . .
    C C12 0.58881(5) 1.0836(2) 0.69533(5) 0.0235(3) Uani d . 1 . .
    C C13 0.50992(5) 1.3048(2) 0.64753(6) 0.0335(3) Uani d . 1 . .
    C C14 0.48639(8) 1.5091(3) 0.66671(10) 0.0726(7) Uani d . 1 . .
    H H14A 0.4732 1.4835 0.7020 0.109 Uiso calc R 1 . .
    H H14B 0.4543 1.5585 0.6374 0.109 Uiso calc R 1 . .
    H H14C 0.5164 1.6179 0.6732 0.109 Uiso calc R 1 . .
    C C15 0.53223(8) 1.3349(4) 0.59443(9) 0.0818(8) Uani d . 1 . .
    H H15A 0.5462 1.1985 0.5830 0.123 Uiso calc R 1 . .
    H H15B 0.5636 1.4383 0.6014 0.123 Uiso calc R 1 . .
    H H15C 0.5015 1.3878 0.5642 0.123 Uiso calc R 1 . .
    C C16 0.46593(6) 1.1316(3) 0.64296(8) 0.0547(5) Uani d . 1 . .
    H H16A 0.4571 1.1058 0.6803 0.082 Uiso calc R 1 . .
    H H16B 0.4808 1.0008 0.6293 0.082 Uiso calc R 1 . .
    H H16C 0.4311 1.1753 0.6163 0.082 Uiso calc R 1 . .
    C C17 0.64211(8) 0.1904(3) 1.05145(7) 0.0444(4) Uani d . 1 . .
    H H17A 0.6283 0.1816 1.0869 0.067 Uiso calc R 1 . .
    H H17B 0.6828 0.1530 1.0586 0.067 Uiso calc R 1 . .
    H H17C 0.6204 0.0913 1.0237 0.067 Uiso calc R 1 . .
loop_
    _atom_site_aniso_label
    _atom_site_aniso_U_11
    _atom_site_aniso_U_22
    _atom_site_aniso_U_33
    _atom_site_aniso_U_12
    _atom_site_aniso_U_13
    _atom_site_aniso_U_23
    O1 0.0283(5) 0.0219(5) 0.0342(5) -0.0031(4) 0.0121(4) 0.0018(4)
    O2 0.0266(4) 0.0269(5) 0.0260(4) 0.0102(4) 0.0026(3) -0.0026(4)
    O3 0.0367(5) 0.0479(7) 0.0282(5) 0.0156(5) -0.0021(4) -0.0096(5)
    O4 0.0270(5) 0.0296(5) 0.0414(5) 0.0104(4) -0.0019(4) -0.0008(4)
    O5 0.0511(6) 0.0321(6) 0.0239(4) -0.0066(5) 0.0167(4) -0.0021(4)
    N1 0.0198(5) 0.0218(5) 0.0217(5) -0.0030(4) 0.0023(4) 0.0007(4)
    C1 0.0222(5) 0.0204(6) 0.0224(6) 0.0020(5) 0.0098(4) -0.0017(5)
    C2 0.0228(6) 0.0201(6) 0.0216(5) 0.0064(5) 0.0046(4) -0.0001(5)
    C3 0.0241(6) 0.0279(7) 0.0248(6) -0.0042(5) -0.0002(5) 0.0015(5)
    C4 0.0234(6) 0.0180(6) 0.0222(6) -0.0025(5) 0.0050(4) -0.0011(5)
    C5 0.0202(5) 0.0207(6) 0.0210(5) -0.0027(5) 0.0037(4) -0.0009(5)
    C6 0.0260(6) 0.0212(6) 0.0250(6) 0.0007(5) 0.0075(5) -0.0001(5)
    C7 0.0316(6) 0.0206(6) 0.0262(6) -0.0006(5) 0.0064(5) 0.0019(5)
    C8 0.0294(6) 0.0281(7) 0.0209(6) -0.0071(5) 0.0060(5) -0.0031(5)
    C9 0.0389(7) 0.0252(7) 0.0287(6) -0.0007(6) 0.0128(5) -0.0065(6)
    C10 0.0347(7) 0.0208(6) 0.0272(6) 0.0004(5) 0.0083(5) -0.0003(5)
    C11 0.0228(6) 0.0358(8) 0.0312(7) -0.0027(6) -0.0014(5) 0.0025(6)
    C12 0.0206(5) 0.0274(7) 0.0240(6) 0.0037(5) 0.0083(5) 0.0038(5)
    C13 0.0204(6) 0.0369(8) 0.0409(8) 0.0074(6) 0.0011(5) 0.0119(6)
    C14 0.0545(11) 0.0502(12) 0.0977(16) 0.0303(10) -0.0199(11) -0.0041(11)
    C15 0.0520(10) 0.134(2) 0.0651(12) 0.0401(13) 0.0254(9) 0.0665(14)
    C16 0.0263(7) 0.0538(11) 0.0761(12) -0.0002(7) -0.0078(7) 0.0168(10)
    C17 0.0646(10) 0.0396(9) 0.0351(8) -0.0043(8) 0.0242(7) 0.0091(7)
_geom_special_details
;
 All esds (except the esd in the dihedral angle between two l.s. planes)
 are estimated using the full covariance matrix.  The cell esds are taken
 into account individually in the estimation of esds in distances, angles
 and torsion angles; correlations between esds in cell parameters are only
 used when they are defined by crystal symmetry.  An approximate (isotropic)
 treatment of cell esds is used for estimating esds involving l.s. planes.
;
loop_
    _geom_bond_atom_site_label_1
    _geom_bond_atom_site_label_2
    _geom_bond_site_symmetry_2
    _geom_bond_distance
    _geom_bond_publ_flag
    O1 C1 . 1.2257(15) ?
    O2 C12 . 1.3403(14) ?
    O2 C2 . 1.4411(14) ?
    O3 C12 . 1.1934(15) ?
    O4 C12 . 1.3195(15) ?
    O4 C13 . 1.4854(15) ?
    O5 C8 . 1.3694(15) ?
    O5 C17 . 1.4188(18) ?
    N1 C1 . 1.3404(15) ?
    N1 C11 . 1.4516(15) ?
    N1 C4 . 1.4679(15) ?
    C1 C2 . 1.5182(16) ?
    C2 C3 . 1.5150(18) ?
    C2 H2 . 1.00 ?
    C3 C4 . 1.5459(16) ?
    C3 H3A . 0.99 ?
    C3 H3B . 0.99 ?
    C4 C5 . 1.5112(16) ?
    C4 H4 . 1.00 ?
    C5 C6 . 1.3807(17) ?
    C5 C10 . 1.3951(17) ?
    C6 C7 . 1.3970(17) ?
    C6 H6 . 0.95 ?
    C7 C8 . 1.3807(18) ?
    C7 H7 . 0.95 ?
    C8 C9 . 1.3917(19) ?
    C9 C10 . 1.3788(18) ?
    C9 H9 . 0.95 ?
    C10 H10 . 0.95 ?
    C11 H11A . 0.98 ?
    C11 H11B . 0.98 ?
    C11 H11C . 0.98 ?
    C13 C15 . 1.498(2) ?
    C13 C16 . 1.501(2) ?
    C13 C14 . 1.512(2) ?
    C14 H14A . 0.98 ?
    C14 H14B . 0.98 ?
    C14 H14C . 0.98 ?
    C15 H15A . 0.98 ?
    C15 H15B . 0.98 ?
    C15 H15C . 0.98 ?
    C16 H16A . 0.98 ?
    C16 H16B . 0.98 ?
    C16 H16C . 0.98 ?
    C17 H17A . 0.98 ?
    C17 H17B . 0.98 ?
    C17 H17C . 0.98 ?
loop_
    _geom_angle_atom_site_label_1
    _geom_angle_atom_site_label_2
    _geom_angle_atom_site_label_3
    _geom_angle_site_symmetry_1
    _geom_angle_site_symmetry_3
    _geom_angle
    _geom_angle_publ_flag
    C12 O2 C2 . . 114.90(9) ?
    C12 O4 C13 . . 120.12(11) ?
    C8 O5 C17 . . 117.54(11) ?
    C1 N1 C11 . . 122.27(10) ?
    C1 N1 C4 . . 115.26(9) ?
    C11 N1 C4 . . 120.90(10) ?
    O1 C1 N1 . . 126.54(11) ?
    O1 C1 C2 . . 125.62(11) ?
    N1 C1 C2 . . 107.83(10) ?
    O2 C2 C3 . . 113.61(10) ?
    O2 C2 C1 . . 107.08(9) ?
    C3 C2 C1 . . 105.26(9) ?
    O2 C2 H2 . . 110.2 ?
    C3 C2 H2 . . 110.2 ?
    C1 C2 H2 . . 110.2 ?
    C2 C3 C4 . . 105.40(9) ?
    C2 C3 H3A . . 110.7 ?
    C4 C3 H3A . . 110.7 ?
    C2 C3 H3B . . 110.7 ?
    C4 C3 H3B . . 110.7 ?
    H3A C3 H3B . . 108.8 ?
    N1 C4 C5 . . 111.08(9) ?
    N1 C4 C3 . . 102.39(10) ?
    C5 C4 C3 . . 114.10(10) ?
    N1 C4 H4 . . 109.7 ?
    C5 C4 H4 . . 109.7 ?
    C3 C4 H4 . . 109.7 ?
    C6 C5 C10 . . 118.05(11) ?
    C6 C5 C4 . . 121.46(11) ?
    C10 C5 C4 . . 120.49(11) ?
    C5 C6 C7 . . 121.68(12) ?
    C5 C6 H6 . . 119.2 ?
    C7 C6 H6 . . 119.2 ?
    C8 C7 C6 . . 119.19(12) ?
    C8 C7 H7 . . 120.4 ?
    C6 C7 H7 . . 120.4 ?
    O5 C8 C7 . . 125.01(12) ?
    O5 C8 C9 . . 115.06(12) ?
    C7 C8 C9 . . 119.93(12) ?
    C10 C9 C8 . . 120.04(12) ?
    C10 C9 H9 . . 120.0 ?
    C8 C9 H9 . . 120.0 ?
    C9 C10 C5 . . 121.08(12) ?
    C9 C10 H10 . . 119.5 ?
    C5 C10 H10 . . 119.5 ?
    N1 C11 H11A . . 109.5 ?
    N1 C11 H11B . . 109.5 ?
    H11A C11 H11B . . 109.5 ?
    N1 C11 H11C . . 109.5 ?
    H11A C11 H11C . . 109.5 ?
    H11B C11 H11C . . 109.5 ?
    O3 C12 O4 . . 128.22(11) ?
    O3 C12 O2 . . 124.61(11) ?
    O4 C12 O2 . . 107.17(10) ?
    O4 C13 C15 . . 109.70(11) ?
    O4 C13 C16 . . 109.42(12) ?
    C15 C13 C16 . . 113.41(17) ?
    O4 C13 C14 . . 101.90(12) ?
    C15 C13 C14 . . 112.05(16) ?
    C16 C13 C14 . . 109.72(14) ?
    C13 C14 H14A . . 109.5 ?
    C13 C14 H14B . . 109.5 ?
    H14A C14 H14B . . 109.5 ?
    C13 C14 H14C . . 109.5 ?
    H14A C14 H14C . . 109.5 ?
    H14B C14 H14C . . 109.5 ?
    C13 C15 H15A . . 109.5 ?
    C13 C15 H15B . . 109.5 ?
    H15A C15 H15B . . 109.5 ?
    C13 C15 H15C . . 109.5 ?
    H15A C15 H15C . . 109.5 ?
    H15B C15 H15C . . 109.5 ?
    C13 C16 H16A . . 109.5 ?
    C13 C16 H16B . . 109.5 ?
    H16A C16 H16B . . 109.5 ?
    C13 C16 H16C . . 109.5 ?
    H16A C16 H16C . . 109.5 ?
    H16B C16 H16C . . 109.5 ?
    O5 C17 H17A . . 109.5 ?
    O5 C17 H17B . . 109.5 ?
    H17A C17 H17B . . 109.5 ?
    O5 C17 H17C . . 109.5 ?
    H17A C17 H17C . . 109.5 ?
    H17B C17 H17C . . 109.5 ?
loop_
    _geom_torsion_atom_site_label_1
    _geom_torsion_atom_site_label_2
    _geom_torsion_atom_site_label_3
    _geom_torsion_atom_site_label_4
    _geom_torsion_site_symmetry_1
    _geom_torsion_site_symmetry_2
    _geom_torsion_site_symmetry_3
    _geom_torsion_site_symmetry_4
    _geom_torsion
    _geom_torsion_publ_flag
    C11 N1 C1 O1 . . . . -12.17(19) ?
    C4 N1 C1 O1 . . . . -177.97(11) ?
    C11 N1 C1 C2 . . . . 167.57(11) ?
    C4 N1 C1 C2 . . . . 1.77(13) ?
    C12 O2 C2 C3 . . . . -88.44(12) ?
    C12 O2 C2 C1 . . . . 155.79(10) ?
    O1 C1 C2 O2 . . . . -48.13(15) ?
    N1 C1 C2 O2 . . . . 132.13(10) ?
    O1 C1 C2 C3 . . . . -169.34(11) ?
    N1 C1 C2 C3 . . . . 10.92(12) ?
    O2 C2 C3 C4 . . . . -135.30(10) ?
    C1 C2 C3 C4 . . . . -18.46(12) ?
    C1 N1 C4 C5 . . . . -135.47(11) ?
    C11 N1 C4 C5 . . . . 58.52(14) ?
    C1 N1 C4 C3 . . . . -13.27(13) ?
    C11 N1 C4 C3 . . . . -179.29(11) ?
    C2 C3 C4 N1 . . . . 18.89(12) ?
    C2 C3 C4 C5 . . . . 139.01(11) ?
    N1 C4 C5 C6 . . . . -122.88(12) ?
    C3 C4 C5 C6 . . . . 122.01(12) ?
    N1 C4 C5 C10 . . . . 57.05(14) ?
    C3 C4 C5 C10 . . . . -58.06(15) ?
    C10 C5 C6 C7 . . . . 0.94(18) ?
    C4 C5 C6 C7 . . . . -179.13(11) ?
    C5 C6 C7 C8 . . . . 0.63(18) ?
    C17 O5 C8 C7 . . . . -2.06(19) ?
    C17 O5 C8 C9 . . . . 177.48(13) ?
    C6 C7 C8 O5 . . . . 177.96(11) ?
    C6 C7 C8 C9 . . . . -1.56(19) ?
    O5 C8 C9 C10 . . . . -178.65(12) ?
    C7 C8 C9 C10 . . . . 0.9(2) ?
    C8 C9 C10 C5 . . . . 0.7(2) ?
    C6 C5 C10 C9 . . . . -1.61(18) ?
    C4 C5 C10 C9 . . . . 178.45(11) ?
    C13 O4 C12 O3 . . . . 0.5(2) ?
    C13 O4 C12 O2 . . . . -179.21(10) ?
    C2 O2 C12 O3 . . . . 0.52(18) ?
    C2 O2 C12 O4 . . . . -179.77(9) ?
    C12 O4 C13 C15 . . . . -63.23(18) ?
    C12 O4 C13 C16 . . . . 61.79(16) ?
    C12 O4 C13 C14 . . . . 177.89(14) ?
loop_
    _geom_hbond_atom_site_label_D
    _geom_hbond_atom_site_label_H
    _geom_hbond_atom_site_label_A
    _geom_hbond_site_symmetry_A
    _geom_hbond_distance_DH
    _geom_hbond_distance_HA
    _geom_hbond_distance_DA
    _geom_hbond_angle_DHA
    _geom_hbond_publ_flag
    C2 H2 O1 4_646 1.00 2.3481 2.9633(15) 119 y
    C4 H4 O1 1_545 1.00 2.5582 3.5238(15) 162 y
    C11 H11A O1 1_555 0.98 2.4706 2.8652(16) 104 y
    C15 H15A O3 1_555 0.98 2.4491 3.011(3) 116 y
    C16 H16B O3 1_555 0.98 2.4401 2.9904(19) 115 y
    C17 H17A O3 6_566 0.98 2.3815 3.324(2) 161 y
