# Supplementary material for: tert-Butyl 5-(4-methoxy­phen­yl)-1-methyl-2-oxopyrrolidin-3-yl carbonate
Source: Acta Crystallogr Sect E Struct Rep Online. 2008 Mar 5;64(Pt 4):o661–2. doi: 10.1107/S1600536808005527 (PMC2960895; doi:10.1107/S1600536808005527)
Supplement: Supplementary file 2 [file e-64-0o661-Isup2.hkl]

# 
# h,k,l, Fc-squared, Fo-squared, sigma(Fo-squared) and status flag 
# 
data_I
_shelx_title ' CI2562    New: C2/c' 
_shelx_refln_list_code          4 
_shelx_F_calc_maximum      395.49 
_exptl_crystal_F_000      1376.00 
_reflns_d_resolution_high  0.7107 
 
loop_ 
 _symmetry_equiv_pos_as_xyz 
 'x, y, z' 
 '-x, y, -z+1/2' 
 'x+1/2, y+1/2, z' 
 '-x+1/2, y+1/2, -z+1/2' 
 '-x, -y, -z' 
 'x, -y, z-1/2' 
 '-x+1/2, -y+1/2, -z' 
 'x+1/2, -y+1/2, z-1/2' 
 
_cell_length_a    23.9157 
_cell_length_b     6.2788 
_cell_length_c    24.1224 
_cell_angle_alpha  90.000 
_cell_angle_beta  101.971 
_cell_angle_gamma  90.000 
 
_shelx_F_squared_multiplier     1.000 
 
loop_ 
 _refln_index_h 
 _refln_index_k 
 _refln_index_l 
 _refln_F_squared_calc 
 _refln_F_squared_meas 
 _refln_F_squared_sigma 
 _refln_observed_status 
   2   0   0    19831.83    19918.25    350.28 o 
   4   0   0     4430.34     3958.41     42.10 o 
   6   0   0    31668.60    30663.98    292.94 o 
   8   0   0     1775.60     1622.15     24.04 o 
  10   0   0     8987.84     8449.91     91.12 o 
  12   0   0       21.77       27.16      6.49 o 
  14   0   0     2209.70     2303.21     45.16 o 
  16   0   0      356.84      401.69     14.15 o 
  18   0   0     4899.36     4757.53     87.29 o 
  20   0   0       12.26       24.52     12.11 o 
  22   0   0      962.23      890.62     39.77 o 
  24   0   0        0.26        0.25     15.31 o 
  26   0   0       97.86      149.19     44.78 o 
  28   0   0        9.52       -1.80     18.89 o 
  30   0   0       93.25       75.19     37.10 o 
  32   0   0      134.95       83.30     29.63 o 
   1   1   0      986.85      988.56     13.00 o 
   3   1   0     1519.89     1626.30     16.66 o 
   5   1   0    27903.94    28021.98    217.89 o 
   7   1   0    13428.55    13327.75    110.95 o 
   9   1   0     2118.84     2169.86     23.49 o 
  11   1   0      215.89      251.63      9.27 o 
  13   1   0     1812.42     1735.80     23.49 o 
  15   1   0     3917.68     4203.44     46.20 o 
  17   1   0       30.88       15.48      5.47 o 
  19   1   0      307.99      327.79     13.96 o 
  21   1   0      666.16      710.33     66.08 o 
  23   1   0     1587.96     1570.02     40.86 o 
  25   1   0      446.16      486.89     31.70 o 
  27   1   0      363.03      278.50     24.71 o 
  29   1   0        6.03       15.61     16.67 o 
  31   1   0      134.85      130.14     23.61 o 
   0   2   0     4135.22     4261.39     71.44 o 
   2   2   0     1477.26     1443.56     22.06 o 
   4   2   0      965.54     1026.43     18.34 o 
   6   2   0     1273.84     1180.23     13.68 o 
   8   2   0      354.21      345.70      8.90 o 
  10   2   0     5101.23     5544.43     61.04 o 
  12   2   0      397.71      367.15     11.57 o 
  14   2   0       95.06      101.97      8.66 o 
  16   2   0      466.81      420.09     16.47 o 
  18   2   0      215.16      202.78     11.33 o 
  20   2   0     1268.38     1192.51     27.62 o 
  22   2   0      227.09      263.16     16.83 o 
  24   2   0      534.84      503.92     37.77 o 
  26   2   0       19.24       23.82     10.38 o 
  28   2   0       70.02       91.29     23.28 o 
  30   2   0      124.90      114.55     26.67 o 
  32   2   0      115.94       93.63     33.59 o 
   1   3   0     1897.14     2146.27     34.81 o 
   3   3   0     3616.77     3816.81     46.20 o 
   5   3   0      500.87      535.02     15.92 o 
   7   3   0      348.33      297.82     12.85 o 
   9   3   0       56.31       44.50      5.72 o 
  11   3   0      558.04      645.57     11.67 o 
  13   3   0       92.50       74.72      8.75 o 
  15   3   0     2053.70     1951.25     37.08 o 
  17   3   0     1054.75     1075.05     29.64 o 
  19   3   0      188.31      155.09     19.01 o 
  21   3   0       10.28        8.69     11.26 o 
  23   3   0      133.97      139.84     19.28 o 
  25   3   0      148.98      155.25     24.68 o 
  27   3   0       95.11       88.44     21.92 o 
  29   3   0       92.54       65.17     23.80 o 
   0   4   0     3000.08     3430.60     85.49 o 
   2   4   0     3301.68     3676.63     58.96 o 
   4   4   0      346.70      377.57     14.93 o 
   6   4   0      170.79      249.11     14.31 o 
   8   4   0      412.83      372.39     29.51 o 
  10   4   0      199.33      177.82     10.33 o 
  12   4   0       28.43       19.78     10.01 o 
  14   4   0     1404.89     1577.36     55.22 o 
  16   4   0      414.18      480.53     33.90 o 
  18   4   0     3088.79     2439.51    381.93 o 
  20   4   0       46.86       40.61     14.11 o 
  22   4   0        1.64       10.48     12.03 o 
  24   4   0      366.53      392.59     28.32 o 
  26   4   0       61.81       75.04     20.76 o 
  28   4   0        1.01       22.27     19.54 o 
   1   5   0     1983.07     2001.49     56.87 o 
   3   5   0       27.11       19.32      7.16 o 
   5   5   0       71.46       88.74     15.19 o 
   7   5   0      629.87      545.40     27.25 o 
   9   5   0      310.43      262.53     31.08 o 
  11   5   0      610.39      604.66     28.60 o 
  13   5   0      264.32      261.90     23.49 o 
  15   5   0       16.45       30.58     13.48 o 
  17   5   0       89.37       79.94     19.23 o 
  19   5   0      219.68      187.46     27.07 o 
  21   5   0      569.49      579.05     65.11 o 
  23   5   0      153.83      167.11     49.26 o 
  25   5   0        3.28       -8.27     22.68 o 
  27   5   0       99.21      181.55     53.52 o 
   0   6   0      194.53      288.90     56.71 o 
   2   6   0      337.17      379.94     42.68 o 
   4   6   0     2497.04     2523.82    173.34 o 
   6   6   0       15.12       17.92     14.43 o 
   8   6   0      233.11      295.36     34.97 o 
  10   6   0      120.66       87.16     24.92 o 
  12   6   0        7.36       16.98     11.45 o 
  14   6   0        0.00        4.17     12.02 o 
  16   6   0      115.50       87.54     20.39 o 
  18   6   0       60.99       27.25     17.37 o 
  20   6   0       64.90       67.41     36.57 o 
  22   6   0       29.97       38.27     25.18 o 
  24   6   0      300.64      333.07     57.40 o 
   1   7   0        0.28       -3.89     18.46 o 
   3   7   0       23.32       20.84     15.93 o 
   5   7   0      206.18      214.06     29.22 o 
   7   7   0      164.68      235.76     34.36 o 
   9   7   0      357.39      285.02     39.21 o 
  11   7   0       21.04       25.82     16.56 o 
  13   7   0      205.74      162.02     39.34 o 
  15   7   0      204.69      227.79     34.90 o 
  17   7   0       62.66       37.75     21.71 o 
  19   7   0      245.07      307.68     40.22 o 
   2   8   0       32.20       49.26     23.42 o 
   4   8   0      235.38      365.68     44.09 o 
   6   8   0       88.28      108.79     53.90 o 
   8   8   0       37.10       32.08     30.71 o 
  10   8   0        3.63      -27.83     26.91 o 
  12   8   0      131.51      182.11     40.45 o 
 -31   1   1        1.53       -1.73     16.36 o 
 -29   1   1       10.19        4.84     18.86 o 
 -27   1   1      449.90      447.77     35.13 o 
 -25   1   1      105.27      102.89     16.13 o 
 -23   1   1      120.57      151.00     15.77 o 
 -21   1   1     1357.59     1302.48     35.21 o 
 -19   1   1        0.00        9.74      6.09 o 
 -17   1   1     1117.25     1162.36     26.08 o 
 -15   1   1       15.24        6.72      4.30 o 
 -13   1   1     1934.81     1835.31     24.16 o 
 -11   1   1       13.32       17.65      3.87 o 
  -9   1   1      154.05      197.99      7.67 o 
  -7   1   1     6920.60     7201.50     63.60 o 
  -5   1   1     2420.36     2329.37     24.35 o 
  -3   1   1    32503.58    32371.69    273.04 o 
  -1   1   1     4912.11     4830.63     49.90 o 
   1   1   1     7188.24     6865.19     64.21 o 
   3   1   1    25188.14    24890.25    191.88 o 
   5   1   1     7654.74     7271.52     55.09 o 
   7   1   1     4872.91     4869.41     43.20 o 
   9   1   1      322.55      274.42     10.71 o 
  11   1   1      109.37      107.21      7.94 o 
  13   1   1     4604.66     4555.43     45.50 o 
  15   1   1     3341.14     3521.03     39.72 o 
  17   1   1       68.51       79.08      7.72 o 
  19   1   1      497.08      449.48     16.29 o 
  21   1   1       83.65       62.59     11.68 o 
  23   1   1      343.91      307.20     32.15 o 
  25   1   1       10.55        5.55     10.78 o 
  27   1   1       43.72       54.03     15.69 o 
  29   1   1        5.03        0.36     15.10 o 
  31   1   1       34.91       13.73     18.26 o 
 -32   2   1      177.93      194.45     39.03 o 
 -30   2   1       54.85       74.62     24.15 o 
 -28   2   1       37.96       53.93     20.80 o 
 -26   2   1      208.19      282.21     22.04 o 
 -24   2   1       50.10       31.15     10.43 o 
 -22   2   1        0.25        0.26      7.78 o 
 -20   2   1      714.38      742.49     22.62 o 
 -18   2   1     4972.96     4881.78     61.76 o 
 -16   2   1     2822.10     2545.61     56.25 o 
 -14   2   1      369.45      340.17     12.43 o 
 -12   2   1      197.60      217.09     10.78 o 
 -10   2   1      771.31      816.61     23.19 o 
  -8   2   1     8985.20     9153.77     74.96 o 
  -6   2   1      506.34      593.31      9.62 o 
  -4   2   1       96.25       50.98      5.48 o 
  -2   2   1      757.75      816.51     19.44 o 
   0   2   1     2807.89     2949.04     38.02 o 
   2   2   1      881.86      966.42     18.48 o 
   4   2   1     5505.36     5393.10     53.97 o 
   6   2   1     4109.01     3911.22     35.06 o 
   8   2   1     1441.26     1428.67     18.43 o 
  10   2   1     1730.17     1701.40     30.93 o 
  12   2   1     1236.42     1201.26     21.39 o 
  14   2   1      961.99      927.93     25.26 o 
  16   2   1      549.05      502.96     16.46 o 
  18   2   1     1552.46     1508.97     28.80 o 
  20   2   1      343.57      329.71     15.90 o 
  22   2   1      169.83      163.16     20.52 o 
  24   2   1      141.97      128.21     18.78 o 
  26   2   1        5.37       17.38     10.65 o 
  28   2   1       35.47       11.57     18.36 o 
  30   2   1      283.86      284.63     35.68 o 
 -31   3   1        4.03       40.51     22.30 o 
 -29   3   1       32.39        2.09     24.70 o 
 -27   3   1       56.52       47.24     19.42 o 
 -25   3   1       79.11      106.04     21.48 o 
 -23   3   1      230.79      176.03     21.33 o 
 -21   3   1     1417.64     1473.25     45.77 o 
 -19   3   1     1370.14     1160.34     35.17 o 
 -17   3   1      625.87      688.05     24.17 o 
 -15   3   1      195.99      214.14     20.13 o 
 -13   3   1     1067.66      998.68     22.01 o 
 -11   3   1     3122.54     3498.82     33.62 o 
  -9   3   1     7685.93     7809.16     72.86 o 
  -7   3   1     2546.75     2590.15     39.47 o 
  -5   3   1     4300.65     4762.51     59.72 o 
  -3   3   1      706.59      743.76     15.82 o 
  -1   3   1      439.55      332.45     14.42 o 
   1   3   1     3926.48     4539.03     62.20 o 
   3   3   1     2408.25     2448.48     35.19 o 
   5   3   1     3725.51     4148.32     53.44 o 
   7   3   1     5731.60     5990.75     63.79 o 
   9   3   1      108.95       88.92      6.46 o 
  11   3   1      798.36      740.27     12.62 o 
  13   3   1      116.16      105.14      9.82 o 
  15   3   1     1229.17     1317.44     28.37 o 
  17   3   1      926.80      970.26     38.60 o 
  19   3   1      378.37      374.29     25.31 o 
  21   3   1        0.71        4.04     12.07 o 
  23   3   1       39.98       41.92     14.91 o 
  25   3   1      247.50      194.35     24.76 o 
  27   3   1       87.99      100.75     34.82 o 
  29   3   1       30.65       42.09     41.74 o 
 -28   4   1       84.16      103.04     25.40 o 
 -26   4   1       61.41       40.74     19.10 o 
 -24   4   1       31.66       -4.07     13.30 o 
 -22   4   1       47.97       27.16     15.87 o 
 -20   4   1      773.32      750.36     46.92 o 
 -18   4   1     1188.00      973.49     76.97 o 
 -16   4   1       19.29       36.13     20.41 o 
 -14   4   1      178.43      265.26     36.36 o 
 -12   4   1      656.19      711.74     27.27 o 
 -10   4   1      330.15      356.96     12.71 o 
  -8   4   1      260.70      174.19     13.06 o 
  -6   4   1     1720.12     1522.42     32.58 o 
  -4   4   1      484.56      452.09     13.35 o 
  -2   4   1     1681.13     1776.27     37.31 o 
   0   4   1     1678.45     1798.74     37.58 o 
   2   4   1     1851.49     2048.12     43.06 o 
   4   4   1       71.71       98.86     10.09 o 
   6   4   1     1461.95     1601.56     35.83 o 
   8   4   1     3857.21     4127.48     71.64 o 
  10   4   1     5185.37     5113.17     66.51 o 
  12   4   1     3043.07     3051.81     68.35 o 
  14   4   1        0.94       -5.63      9.02 o 
  16   4   1     5447.66     5312.30    165.96 o 
  18   4   1     1065.22      882.52    111.57 o 
  20   4   1       21.40       21.05     10.61 o 
  22   4   1      454.90      512.56     29.09 o 
  24   4   1        2.91        9.89     13.21 o 
  26   4   1       25.42       19.14     19.99 o 
  28   4   1       77.20      106.82     26.57 o 
 -27   5   1      182.05      326.21     52.00 o 
 -25   5   1        3.83      -19.66     23.27 o 
 -23   5   1      203.49      211.76     50.18 o 
 -21   5   1       26.25       27.18     18.40 o 
 -19   5   1        1.45       20.61     14.91 o 
 -17   5   1       31.03       37.20     15.85 o 
 -15   5   1     1726.69     1518.30    111.05 o 
 -13   5   1      271.60      265.71     29.91 o 
 -11   5   1      468.90      443.67     24.35 o 
  -9   5   1       28.38       22.90     13.07 o 
  -7   5   1      120.05       91.49     15.93 o 
  -5   5   1     1199.27     1328.94     40.19 o 
  -3   5   1      148.52      127.81     11.25 o 
  -1   5   1        1.02        2.08     10.63 o 
   1   5   1       12.21        5.03     10.17 o 
   3   5   1       98.45      103.79     16.78 o 
   5   5   1       50.23       37.60     10.30 o 
   7   5   1      307.99      377.64     24.93 o 
   9   5   1      640.44      625.36     48.59 o 
  11   5   1       83.29       42.81     11.26 o 
  13   5   1        3.36       12.68     11.24 o 
  15   5   1       73.36      108.09     19.01 o 
  17   5   1      172.94      140.39     43.07 o 
  19   5   1      255.02      276.32     32.78 o 
  21   5   1        0.20        2.19     15.12 o 
  23   5   1       57.78       78.04     28.41 o 
  25   5   1       39.21       28.93     26.72 o 
 -24   6   1        0.22        8.24     22.73 o 
 -22   6   1       22.81       32.61     22.93 o 
 -20   6   1       44.02       47.90     24.61 o 
 -18   6   1       98.22       91.26     30.90 o 
 -16   6   1      159.81      208.51     26.46 o 
 -14   6   1       17.27       12.89     12.36 o 
 -12   6   1       14.86       23.79     17.19 o 
 -10   6   1       68.64       16.41     17.83 o 
  -8   6   1      112.46       92.44     23.16 o 
  -6   6   1      923.35      921.88     43.12 o 
  -4   6   1     1558.62     1558.72     63.41 o 
  -2   6   1      672.03      625.89     52.94 o 
   0   6   1     1388.31     1461.81     95.79 o 
   2   6   1       27.74        9.43     18.21 o 
   4   6   1     1561.91     1644.42     61.99 o 
   6   6   1     1838.91     1793.73    108.72 o 
   8   6   1       53.95       43.19     36.87 o 
  10   6   1        9.52        2.69      9.63 o 
  12   6   1        1.32       14.77     11.91 o 
  14   6   1        1.27        3.36     11.97 o 
  16   6   1      330.56      311.51     54.39 o 
  18   6   1      109.20      128.89     38.85 o 
  20   6   1       27.40       19.56     20.06 o 
  22   6   1        2.29        2.28     21.23 o 
 -19   7   1        5.38      -11.04     22.96 o 
 -17   7   1       68.69       43.20     21.94 o 
 -15   7   1        1.49       14.36     15.54 o 
 -13   7   1       80.09       43.56     16.38 o 
 -11   7   1       93.60      122.77     33.32 o 
  -9   7   1      409.17      403.52     44.47 o 
  -7   7   1      481.00      522.26     45.23 o 
  -5   7   1       17.99       -4.69     15.33 o 
  -3   7   1       52.82       47.98     15.62 o 
  -1   7   1      300.55      328.90     45.57 o 
   1   7   1       25.00       20.75     20.31 o 
   3   7   1      166.31      163.86     50.10 o 
   5   7   1      191.54      200.93     29.30 o 
   7   7   1      112.47      130.99     28.43 o 
   9   7   1        0.91      -11.56     18.08 o 
  11   7   1      627.47      644.20     48.07 o 
  13   7   1      257.93      301.62     27.87 o 
  15   7   1       23.70       32.24     18.48 o 
  17   7   1        6.07        8.79     17.96 o 
  19   7   1      127.50       91.49     26.70 o 
 -14   8   1      164.80      139.57     35.12 o 
 -12   8   1      180.48      216.18     62.42 o 
 -10   8   1        0.05        0.30     29.95 o 
  -8   8   1       41.78       30.71     28.59 o 
  -6   8   1        4.11        9.12     25.39 o 
  -4   8   1      226.14      294.22     40.60 o 
  -2   8   1       72.12       98.53     26.46 o 
   2   8   1        1.37        6.99     20.07 o 
   4   8   1       65.57       48.51     38.70 o 
   6   8   1      200.47      252.11     43.41 o 
   8   8   1       78.61       62.19     34.82 o 
  10   8   1       11.21       57.63     35.28 o 
  12   8   1       80.77      157.88     48.81 o 
 -32   0   2      204.02      242.46     38.08 o 
 -30   0   2        6.26       36.82     22.07 o 
 -28   0   2      130.10       80.29     35.81 o 
 -26   0   2     1758.49     1700.41    101.95 o 
 -24   0   2       22.19        9.36     15.44 o 
 -22   0   2      505.50      418.35     34.34 o 
 -20   0   2     1458.05     1537.01     58.92 o 
 -18   0   2     1204.46     1267.80     28.51 o 
 -16   0   2      823.93      902.21     21.25 o 
 -14   0   2       69.58       70.54      7.07 o 
 -12   0   2     3276.39     3155.83     42.02 o 
 -10   0   2      857.45      841.18     18.86 o 
  -8   0   2     7515.24     7585.99     80.91 o 
  -6   0   2    14517.95    14771.11    170.03 o 
  -4   0   2     5354.99     5883.69     71.21 o 
  -2   0   2     1169.58      709.00    129.93 o 
   0   0   2    36768.00    35208.30    503.95 o 
   2   0   2     1202.23     1356.45     20.00 o 
   4   0   2   156414.03   144095.13   3024.79 o 
   6   0   2    57612.17    58545.99    595.27 o 
   8   0   2     3624.90     3390.78     39.01 o 
  10   0   2        6.22        4.13      3.42 o 
  12   0   2      130.91      128.00      8.16 o 
  14   0   2      463.78      476.05     14.58 o 
  16   0   2     4511.28     4713.94     59.26 o 
  18   0   2       45.09       48.05     11.83 o 
  20   0   2      599.73      574.09     32.18 o 
  22   0   2      961.53      964.57     42.12 o 
  24   0   2     3072.26     3006.06     95.75 o 
  26   0   2       78.54       95.99     25.16 o 
  28   0   2      922.60     1013.18     58.73 o 
  30   0   2       74.43       75.15     27.69 o 
  32   0   2        8.26       27.41     26.00 o 
 -33   1   2      155.84      200.14     27.67 o 
 -31   1   2      307.16      320.38     30.66 o 
 -29   1   2       53.99       31.77     16.84 o 
 -27   1   2      540.35      620.85     36.46 o 
 -25   1   2       14.52       20.47     12.30 o 
 -23   1   2      110.29      104.87     14.15 o 
 -21   1   2        8.69        7.34      9.08 o 
 -19   1   2       59.97       40.60      7.14 o 
 -17   1   2     1599.19     1556.83     26.94 o 
 -15   1   2      692.42      592.27     17.01 o 
 -13   1   2       66.76       59.54      5.61 o 
 -11   1   2     1649.29     1675.56     25.98 o 
  -9   1   2    13202.78    13471.94    103.01 o 
  -7   1   2       12.31        8.31      2.39 o 
  -5   1   2     2266.44     2341.92     24.46 o 
  -3   1   2    59235.10    58968.44    471.71 o 
  -1   1   2     3817.40     3778.74     37.62 o 
   1   1   2    39633.88    39172.70    337.86 o 
   3   1   2     8901.21     9084.72     73.82 o 
   5   1   2    22171.41    22053.57    150.76 o 
   7   1   2     4039.65     4189.37     33.83 o 
   9   1   2    11263.41    11419.15     94.73 o 
  11   1   2     3542.03     3722.07     39.19 o 
  13   1   2     5034.02     4853.71     48.09 o 
  15   1   2        6.07       16.41      4.81 o 
  17   1   2      729.26      664.06     16.80 o 
  19   1   2     1293.42     1465.24     29.89 o 
  21   1   2       49.10       43.48     10.62 o 
  23   1   2     2012.36     2097.20     48.89 o 
  25   1   2       25.05       28.97     12.71 o 
  27   1   2       76.36       62.86     21.20 o 
  29   1   2       12.58        4.50     16.10 o 
  31   1   2       11.74       -4.55     16.56 o 
 -32   2   2       32.51       39.55     35.58 o 
 -30   2   2        6.31        6.39     22.80 o 
 -28   2   2        1.56        9.52     17.45 o 
 -26   2   2      234.30      211.04     18.87 o 
 -24   2   2     2019.98     1952.08     46.43 o 
 -22   2   2      311.90      295.48     19.31 o 
 -20   2   2       26.23       23.01      8.31 o 
 -18   2   2       37.26       32.62      7.07 o 
 -16   2   2       51.70       49.52      8.65 o 
 -14   2   2     1548.90     1625.41     25.68 o 
 -12   2   2      602.56      632.31     18.02 o 
 -10   2   2    10655.67    11504.50     98.65 o 
  -8   2   2     1628.83     1570.99     18.51 o 
  -6   2   2    11872.77    11634.49     90.91 o 
  -4   2   2       21.46       23.50      4.68 o 
  -2   2   2     1903.49     1933.71     28.17 o 
   0   2   2     2949.29     2762.92     36.17 o 
   2   2   2        3.11       13.01      4.16 o 
   4   2   2      468.37      509.29     12.36 o 
   6   2   2     3570.89     3692.59     36.78 o 
   8   2   2      878.98      893.62     13.08 o 
  10   2   2       96.53      133.08      8.20 o 
  12   2   2      176.46      189.47      9.68 o 
  14   2   2      200.53      177.54     10.70 o 
  16   2   2      902.68      916.72     18.14 o 
  18   2   2      222.33      212.29     12.26 o 
  20   2   2     5821.69     5593.58     81.89 o 
  22   2   2       10.89       12.91      9.60 o 
  24   2   2        5.23       17.91     10.29 o 
  26   2   2       21.29       28.33     11.65 o 
  28   2   2        7.29        3.47     28.16 o 
  30   2   2       70.31       40.80     22.20 o 
 -31   3   2       14.61       31.47     37.63 o 
 -29   3   2      313.15      377.26     51.42 o 
 -27   3   2      208.20      282.47     31.46 o 
 -25   3   2      505.02      488.77     35.62 o 
 -23   3   2      109.72       84.29     21.99 o 
 -21   3   2        0.89        3.64     10.93 o 
 -19   3   2       10.62       21.15     10.79 o 
 -17   3   2      407.46      437.43     19.19 o 
 -15   3   2       31.22       28.30      8.38 o 
 -13   3   2      966.03     1015.54     20.00 o 
 -11   3   2      223.35      212.37      7.31 o 
  -9   3   2      827.13      831.72     15.00 o 
  -7   3   2       82.93      104.50      8.75 o 
  -5   3   2    18474.58    20099.63    198.23 o 
  -3   3   2      135.82      149.28      6.87 o 
  -1   3   2       81.20       94.64      8.42 o 
   1   3   2        3.81        0.47      4.96 o 
   3   3   2        3.42        5.45      4.17 o 
   5   3   2     7742.92     8415.12     93.23 o 
   7   3   2     1409.49     1655.66     23.70 o 
   9   3   2     2237.83     2477.74     42.00 o 
  11   3   2      188.60      199.78      8.03 o 
  13   3   2     1473.95     1292.58     28.10 o 
  15   3   2     1834.34     1759.38     33.53 o 
  17   3   2      215.74      229.66     17.07 o 
  19   3   2      977.03      976.56     40.64 o 
  21   3   2       35.95       16.78     12.78 o 
  23   3   2       56.24       43.98     15.34 o 
  25   3   2      122.03      129.67     22.20 o 
  27   3   2       65.09       91.23     22.65 o 
  29   3   2       31.24       33.23     21.65 o 
 -28   4   2       83.65      100.96     34.52 o 
 -26   4   2       15.13       51.86     19.38 o 
 -24   4   2      168.19      146.45     20.94 o 
 -22   4   2        9.35        2.17     10.74 o 
 -20   4   2      127.55      150.94     15.67 o 
 -18   4   2      174.91      129.10     15.45 o 
 -16   4   2       27.19       18.98     12.06 o 
 -14   4   2     5332.46     5327.08    116.11 o 
 -12   4   2     2146.86     1970.01     46.95 o 
 -10   4   2      189.22      207.12     10.10 o 
  -8   4   2       19.49        5.37      6.48 o 
  -6   4   2      903.56      838.34     23.61 o 
  -4   4   2      296.76      275.88     11.02 o 
  -2   4   2      654.39      548.99     19.82 o 
   0   4   2        9.83       20.07     10.35 o 
   2   4   2     2611.23     2761.96     48.40 o 
   4   4   2      165.24      194.53     11.06 o 
   6   4   2     1706.49     1649.79     33.94 o 
   8   4   2      193.16      212.21     14.24 o 
  10   4   2      276.62      337.44     15.75 o 
  12   4   2      621.72      680.18     35.01 o 
  14   4   2      100.79      108.92     28.29 o 
  16   4   2       10.95       23.32     11.55 o 
  18   4   2       75.04       61.02      9.36 o 
  20   4   2      188.52      175.19     17.28 o 
  22   4   2      812.97      726.28     33.64 o 
  24   4   2     1252.57     1407.11     84.73 o 
  26   4   2        0.48        5.37     20.22 o 
  28   4   2        0.17       37.60     22.81 o 
 -27   5   2      433.02      492.05     59.87 o 
 -25   5   2       12.35       58.06     31.25 o 
 -23   5   2       24.84       38.14     24.30 o 
 -21   5   2        1.23        8.41     17.02 o 
 -19   5   2      219.63      266.81     54.07 o 
 -17   5   2      393.78      412.84     70.32 o 
 -15   5   2      387.88      402.13     30.28 o 
 -13   5   2      300.10      242.93     21.74 o 
 -11   5   2     1355.82     1279.20     44.87 o 
  -9   5   2      978.28      935.01     40.54 o 
  -7   5   2     3007.26     2947.32     67.23 o 
  -5   5   2     4124.54     4247.93     71.76 o 
  -3   5   2        2.41       12.54      5.59 o 
  -1   5   2     1201.17     1172.81     38.83 o 
   1   5   2     2863.07     2694.82     61.39 o 
   3   5   2     2087.27     2193.51     44.04 o 
   5   5   2       13.18       26.83     10.31 o 
   7   5   2     1345.36     1283.99     42.80 o 
   9   5   2     1501.18     1488.39     52.82 o 
  11   5   2        2.21       -3.66     10.82 o 
  13   5   2       63.57       51.35     15.09 o 
  15   5   2      605.24      622.03     37.18 o 
  17   5   2       65.28       30.22     15.90 o 
  19   5   2       25.69       -5.27     14.09 o 
  21   5   2        0.02        2.08     16.27 o 
  23   5   2      168.21      129.61     33.26 o 
  25   5   2        0.55       11.86     24.49 o 
 -24   6   2      126.88      118.68     34.20 o 
 -22   6   2        2.07      -17.57     17.86 o 
 -20   6   2       43.64       75.13     26.91 o 
 -18   6   2       61.96       52.21     18.71 o 
 -16   6   2       24.27       13.42     14.49 o 
 -14   6   2        0.01       -0.64     10.25 o 
 -12   6   2      107.77       96.55     15.31 o 
 -10   6   2       82.84       39.30     23.11 o 
  -8   6   2       27.59       26.49     27.45 o 
  -6   6   2        9.85       20.13     12.93 o 
  -4   6   2     1874.09     1945.36     59.57 o 
  -2   6   2       17.65       41.20     33.07 o 
   0   6   2      480.27      500.49     47.85 o 
   2   6   2      681.65      652.96     52.84 o 
   4   6   2      292.02      252.28     25.84 o 
   6   6   2       81.12       68.10     19.32 o 
   8   6   2      485.05      531.55     88.65 o 
  10   6   2        3.23        2.02     12.80 o 
  12   6   2      163.63      172.65     24.17 o 
  14   6   2       21.35       25.85     14.43 o 
  16   6   2       76.48       76.28     19.88 o 
  18   6   2       38.62       62.52     22.96 o 
  20   6   2      154.69      180.51     34.47 o 
  22   6   2      232.24      265.59     41.06 o 
 -19   7   2        3.84       14.50     21.28 o 
 -17   7   2      289.23      336.96     37.61 o 
 -15   7   2       34.78       19.11     17.24 o 
 -13   7   2      424.84      450.33     40.09 o 
 -11   7   2     1520.65     1765.91    215.08 o 
  -9   7   2       89.20       94.54     28.02 o 
  -7   7   2        1.42       11.83     17.83 o 
  -5   7   2       92.76       99.50     40.67 o 
  -3   7   2      556.74      566.18     63.41 o 
  -1   7   2       14.89       15.15     20.58 o 
   1   7   2      288.35      531.11     80.59 o 
   3   7   2        5.09       11.84     15.56 o 
   5   7   2       54.44       49.76     20.93 o 
   7   7   2        0.90       11.15     18.75 o 
   9   7   2       32.03       27.23     24.54 o 
  11   7   2       78.01       89.29     17.93 o 
  13   7   2       78.13       78.48     48.20 o 
  15   7   2       59.42       74.72     23.19 o 
  17   7   2       45.37       28.75     21.11 o 
  19   7   2       42.17       31.44     23.19 o 
 -14   8   2      140.05      141.13     25.83 o 
 -12   8   2      420.12      456.95     56.18 o 
 -10   8   2       10.70       45.31     35.43 o 
  -8   8   2      245.06      223.82     45.62 o 
  -6   8   2      192.01      128.18     35.28 o 
  -4   8   2       62.63       31.02     23.72 o 
  -2   8   2       30.56       56.56     23.72 o 
   2   8   2       72.21       56.67     22.00 o 
   4   8   2        0.85        8.65     19.68 o 
   6   8   2        2.24      -33.00     22.81 o 
   8   8   2        1.60       -8.97     26.46 o 
  10   8   2      341.96      359.02     28.52 o 
  12   8   2       34.14       50.43     19.21 o 
 -33   1   3      177.82      198.45     27.31 o 
 -31   1   3        3.79        1.30     17.83 o 
 -29   1   3        3.44       -1.79     14.91 o 
 -27   1   3      539.32      517.77     33.63 o 
 -25   1   3       66.03       56.56     16.18 o 
 -23   1   3     1563.08     1495.07     39.56 o 
 -21   1   3        0.00       12.94      9.15 o 
 -19   1   3      592.06      581.10     16.41 o 
 -17   1   3       41.14       16.10      5.45 o 
 -15   1   3      236.04      223.24      6.53 o 
 -13   1   3     6450.49     6149.27     53.20 o 
 -11   1   3     3980.88     4072.86     36.49 o 
  -9   1   3        0.38        2.97      2.55 o 
  -7   1   3      408.21      322.31      7.00 o 
  -5   1   3    16276.04    15763.81    130.41 o 
  -3   1   3      987.73     1011.23     14.32 o 
  -1   1   3    33699.27    32080.95    378.67 o 
   1   1   3    25567.16    24764.56    194.07 o 
   3   1   3      724.36      783.98      9.45 o 
   5   1   3    29605.01    29793.41    201.79 o 
   7   1   3     9921.04     9551.83     67.61 o 
   9   1   3      474.14      506.11     10.18 o 
  11   1   3     2455.66     2468.25     25.91 o 
  13   1   3       21.61       33.95      4.05 o 
  15   1   3     1227.50     1117.79     19.82 o 
  17   1   3      315.14      272.50     11.99 o 
  19   1   3      435.57      440.08     19.11 o 
  21   1   3      639.90      677.49     27.83 o 
  23   1   3     1260.57     1294.29     71.28 o 
  25   1   3       31.49       21.22     12.78 o 
  27   1   3       10.25       15.19     15.32 o 
  29   1   3      164.89      224.17     44.16 o 
  31   1   3       43.80       51.63     20.25 o 
 -32   2   3       97.47       86.77     31.15 o 
 -30   2   3        7.67       -7.56     21.70 o 
 -28   2   3        0.33       24.60     21.79 o 
 -26   2   3        1.45        4.02      9.23 o 
 -24   2   3        0.05        8.85      9.25 o 
 -22   2   3       33.20       32.39      9.33 o 
 -20   2   3      505.13      447.55     18.00 o 
 -18   2   3     2075.27     1940.79     30.37 o 
 -16   2   3     3758.63     3728.02     61.92 o 
 -14   2   3      732.57      744.52     17.73 o 
 -12   2   3       63.09       86.46      8.02 o 
 -10   2   3       42.07       35.74      4.14 o 
  -8   2   3     8559.15     9064.40     77.28 o 
  -6   2   3       44.19       37.23      3.37 o 
  -4   2   3      387.85      380.93     12.64 o 
  -2   2   3     2292.15     2250.20     28.83 o 
   0   2   3     9921.44     9827.36    107.11 o 
   2   2   3     9497.01     9783.65     93.17 o 
   4   2   3      937.69     1132.63     15.91 o 
   6   2   3     6874.40     7127.13     60.10 o 
   8   2   3       59.13       60.01      4.52 o 
  10   2   3      881.57     1042.67     15.48 o 
  12   2   3     1914.98     1980.50     29.32 o 
  14   2   3      117.12      141.59     11.84 o 
  16   2   3       55.96       58.42      6.87 o 
  18   2   3     1566.91     1549.59     29.87 o 
  20   2   3      132.59      132.95     18.30 o 
  22   2   3       23.63       20.99     10.24 o 
  24   2   3      178.12      190.28     16.96 o 
  26   2   3        0.67        7.11     10.72 o 
  28   2   3       57.35       29.00     19.49 o 
  30   2   3      332.31      342.11    143.54 o 
 -31   3   3       56.02       72.10     34.21 o 
 -29   3   3      140.50      149.61     27.71 o 
 -27   3   3      132.28      172.71     35.65 o 
 -25   3   3      107.44      108.93     23.95 o 
 -23   3   3      331.47      351.06     35.68 o 
 -21   3   3      683.19      680.12     52.54 o 
 -19   3   3     1300.41     1186.73     33.30 o 
 -17   3   3       15.75       29.61      9.05 o 
 -15   3   3      410.80      381.06     17.16 o 
 -13   3   3       62.88       61.80      8.09 o 
 -11   3   3     1384.72     1583.25     19.80 o 
  -9   3   3     3954.11     4102.47     41.51 o 
  -7   3   3     1183.38     1139.34     23.21 o 
  -5   3   3     2660.66     2712.73     41.32 o 
  -3   3   3      316.16      317.93     10.10 o 
  -1   3   3      213.34      152.69     10.80 o 
   1   3   3      555.61      696.04     19.68 o 
   3   3   3     1531.37     1461.78     27.29 o 
   5   3   3    14564.82    15373.20    157.54 o 
   7   3   3      602.68      657.43     13.95 o 
   9   3   3     1646.18     1465.84     21.98 o 
  11   3   3      687.40      683.87     17.85 o 
  13   3   3      427.89      418.56     16.29 o 
  15   3   3     1233.55     1124.39     30.18 o 
  17   3   3       16.07       11.27      8.74 o 
  19   3   3     2068.54     2311.76     54.86 o 
  21   3   3        3.75        1.43     10.82 o 
  23   3   3      637.17      701.85     38.19 o 
  25   3   3      209.83      207.57     29.26 o 
  27   3   3       27.39       27.31     22.82 o 
  29   3   3       10.86       17.94     20.32 o 
 -28   4   3      352.93      330.20     72.60 o 
 -26   4   3      114.60       93.08     22.34 o 
 -24   4   3       36.27       31.73     14.62 o 
 -22   4   3        0.00       12.06     11.63 o 
 -20   4   3      455.10      521.65     26.06 o 
 -18   4   3       48.83       46.07      9.12 o 
 -16   4   3       49.73       57.99     15.30 o 
 -14   4   3      270.63      229.81     22.72 o 
 -12   4   3      825.97      791.43     38.00 o 
 -10   4   3      295.64      325.78     12.21 o 
  -8   4   3     1063.41     1105.97     33.62 o 
  -6   4   3     4079.37     4295.54     63.35 o 
  -4   4   3     1852.38     1883.43     30.33 o 
  -2   4   3     4086.47     3985.70     57.84 o 
   0   4   3     1348.04     1544.40     44.52 o 
   2   4   3       58.77       48.58     13.25 o 
   4   4   3      411.15      439.13     18.08 o 
   6   4   3       49.53       35.49      8.11 o 
   8   4   3      192.21      217.31     10.21 o 
  10   4   3       32.44       23.72      7.19 o 
  12   4   3      534.24      531.12     39.21 o 
  14   4   3       24.13       33.81     14.33 o 
  16   4   3       38.71       22.36     13.48 o 
  18   4   3      148.30      110.13     11.33 o 
  20   4   3     1155.73     1226.18     42.84 o 
  22   4   3      386.76      398.43     35.07 o 
  24   4   3      513.96      583.64     41.66 o 
  26   4   3       99.04       90.98     25.09 o 
  28   4   3      567.83      525.17     41.70 o 
 -27   5   3       73.16       75.89     38.54 o 
 -25   5   3       29.18        7.19     31.85 o 
 -23   5   3       79.78       69.39     27.73 o 
 -21   5   3       42.52       25.45     18.31 o 
 -19   5   3       63.33       47.37     25.43 o 
 -17   5   3      260.80      299.02     50.48 o 
 -15   5   3      249.28      173.54     25.93 o 
 -13   5   3      511.06      443.79     59.83 o 
 -11   5   3     1722.86     1474.96     44.26 o 
  -9   5   3     1750.43     1836.22     58.57 o 
  -7   5   3      720.84      699.20     30.51 o 
  -5   5   3       48.87       33.80      9.16 o 
  -3   5   3       45.03       42.82      7.52 o 
  -1   5   3       45.54       27.06     10.04 o 
   1   5   3     2272.45     2297.41     55.93 o 
   3   5   3       49.67       48.33      9.17 o 
   5   5   3       16.10       14.47      9.03 o 
   7   5   3       24.27        4.35      9.80 o 
   9   5   3      199.08      187.02     23.62 o 
  11   5   3        1.48        6.04     14.63 o 
  13   5   3     1487.46     1455.08     52.34 o 
  15   5   3        9.03       -1.61     11.94 o 
  17   5   3       36.15       41.60     17.31 o 
  19   5   3      103.33       95.01     22.11 o 
  21   5   3       28.65       -0.08     20.33 o 
  23   5   3       69.51       73.04     28.52 o 
  25   5   3       86.54      103.57     33.44 o 
 -24   6   3      294.52      313.82     46.60 o 
 -22   6   3       90.23       37.93     31.25 o 
 -20   6   3       25.03       30.02     20.19 o 
 -18   6   3        0.20        2.56     14.66 o 
 -16   6   3       14.27       27.33     14.90 o 
 -14   6   3      433.57      427.26     44.19 o 
 -12   6   3        3.36       -0.49      9.55 o 
 -10   6   3      966.07      862.94    124.83 o 
  -8   6   3      483.38      454.01     40.57 o 
  -6   6   3       69.93       89.96     27.83 o 
  -4   6   3      614.26      498.54     47.16 o 
  -2   6   3     1159.93     1174.19     44.71 o 
   0   6   3        4.63       -2.57     15.49 o 
   2   6   3        1.47       13.00     16.65 o 
   4   6   3      694.70      644.99     41.36 o 
   6   6   3     1061.96      989.78    165.20 o 
   8   6   3       13.09        6.96      9.06 o 
  10   6   3      367.03      351.88     26.39 o 
  12   6   3       85.65       69.35     16.14 o 
  14   6   3       25.26       23.37     16.03 o 
  16   6   3      572.99      604.99     41.86 o 
  18   6   3        3.44        1.64     16.78 o 
  20   6   3      265.22      316.05     52.99 o 
  22   6   3        0.28       -5.74     19.27 o 
 -19   7   3       93.16      147.84     37.02 o 
 -17   7   3       22.43       15.77     18.56 o 
 -15   7   3      218.62      224.17     30.87 o 
 -13   7   3      108.63      113.81     36.29 o 
 -11   7   3      151.35      120.73     38.32 o 
  -9   7   3      701.22      887.64     59.05 o 
  -7   7   3      118.45      140.73     28.88 o 
  -5   7   3       27.69       19.44     17.72 o 
  -3   7   3      666.42      788.77     88.40 o 
  -1   7   3      336.83      346.07     38.39 o 
   1   7   3       67.01       36.34     35.12 o 
   3   7   3     1006.57     1034.78    160.11 o 
   5   7   3       43.24       42.99     21.33 o 
   7   7   3       75.99       90.18     25.96 o 
   9   7   3        1.53       -2.48     15.96 o 
  11   7   3      146.55      125.59     20.34 o 
  13   7   3       49.55       75.18     19.91 o 
  15   7   3        0.06       -1.89     15.65 o 
  17   7   3       29.34       43.88     21.63 o 
  19   7   3      154.37      192.42     35.38 o 
 -14   8   3       31.83       52.30     21.39 o 
 -12   8   3      603.40      670.77     38.45 o 
 -10   8   3      142.56      101.11     41.51 o 
  -8   8   3      283.39      464.97     58.54 o 
  -6   8   3       29.02       15.51     25.70 o 
  -4   8   3      185.54      173.64     35.88 o 
  -2   8   3      133.81      232.33     33.60 o 
   0   8   3        4.25       16.51     17.69 o 
   2   8   3       42.62       31.48     21.06 o 
   4   8   3       98.07      112.50     28.85 o 
   6   8   3       53.72       42.73     31.32 o 
   8   8   3       25.32       16.88     29.19 o 
  10   8   3        4.98       24.49     16.27 o 
  12   8   3        1.19      -10.26     15.97 o 
 -32   0   4      362.95      392.18     44.32 o 
 -30   0   4      180.90      150.87     30.69 o 
 -28   0   4      134.20      121.48     27.21 o 
 -26   0   4     1839.08     1935.03     75.51 o 
 -24   0   4      254.52      233.83     30.00 o 
 -22   0   4       25.27       24.32     22.81 o 
 -20   0   4      545.55      491.35     46.22 o 
 -18   0   4      211.73      258.71     20.04 o 
 -16   0   4      536.92      428.51     16.64 o 
 -14   0   4     1345.30     1350.31     27.81 o 
 -12   0   4     1540.44     1405.88     27.18 o 
 -10   0   4     2281.01     2399.71     48.59 o 
  -8   0   4    30472.12    29892.20    310.17 o 
  -6   0   4     1453.99     1197.48     48.96 o 
  -4   0   4   118456.13   114817.39   1421.25 o 
  -2   0   4    33053.59    34319.79    482.69 o 
   0   0   4     1192.55     1185.02     17.15 o 
   2   0   4     2432.82     2541.88     29.78 o 
   4   0   4    35661.01    36270.27    371.32 o 
   6   0   4     1493.97     1546.61     25.09 o 
   8   0   4    19842.81    21057.15    208.04 o 
  10   0   4    99339.06   100891.99    898.61 o 
  12   0   4       18.27       35.86      5.77 o 
  14   0   4     1051.38     1061.70     20.57 o 
  16   0   4      999.85      983.37     23.82 o 
  18   0   4        1.14        9.93      8.88 o 
  20   0   4      375.92      443.08     29.91 o 
  22   0   4        2.16       26.54     14.05 o 
  24   0   4      748.41      756.37     84.69 o 
  26   0   4      146.19      129.81     27.63 o 
  28   0   4       29.73       26.50     22.32 o 
  30   0   4       44.70       57.70     50.86 o 
 -33   1   4       39.44       37.76     18.59 o 
 -31   1   4       18.86       30.70     19.33 o 
 -29   1   4       71.24       42.60     16.87 o 
 -27   1   4      634.87      674.00     44.02 o 
 -25   1   4      436.00      409.90     42.96 o 
 -23   1   4      337.85      361.39     23.54 o 
 -21   1   4        0.72        3.18      8.68 o 
 -19   1   4      126.40      111.89      9.72 o 
 -17   1   4      497.59      492.84     10.60 o 
 -15   1   4      579.66      502.40     11.55 o 
 -13   1   4     2699.41     2863.06     29.94 o 
 -11   1   4        5.27       -0.22      2.85 o 
  -9   1   4     8282.66     8199.80     69.44 o 
  -7   1   4      387.37      375.13      7.64 o 
  -5   1   4    12683.08    13286.75    104.42 o 
  -3   1   4    37870.77    36305.12    305.58 o 
  -1   1   4     5629.14     5868.37     47.26 o 
   1   1   4      456.36      484.21      7.37 o 
   3   1   4     6309.15     6384.93     50.74 o 
   5   1   4    10584.74    11035.00     78.71 o 
   7   1   4      387.80      363.58      9.10 o 
   9   1   4     1910.22     1876.33     22.24 o 
  11   1   4     4581.81     4628.02     39.62 o 
  13   1   4      868.29      936.08     13.34 o 
  15   1   4      997.57     1014.06     18.85 o 
  17   1   4     3988.36     4027.11     47.66 o 
  19   1   4      188.31      142.44     13.55 o 
  21   1   4      727.53      646.40     26.69 o 
  23   1   4      121.50       67.88     19.53 o 
  25   1   4      113.66      120.34     18.23 o 
  27   1   4        4.73       17.68     15.89 o 
  29   1   4      211.27      226.21     27.57 o 
  31   1   4       41.91       88.80     22.87 o 
 -32   2   4      180.07      234.56     40.42 o 
 -30   2   4        6.04       -2.47     39.84 o 
 -28   2   4       67.97       67.43     25.47 o 
 -26   2   4        4.31       -4.61     11.09 o 
 -24   2   4     1484.97     1503.88     39.51 o 
 -22   2   4      196.45      179.11     16.94 o 
 -20   2   4     2380.05     2344.99     42.88 o 
 -18   2   4     1295.14     1270.30     20.75 o 
 -16   2   4     1254.12     1186.35     39.81 o 
 -14   2   4       20.28       16.39      5.61 o 
 -12   2   4     1047.45      928.50     16.47 o 
 -10   2   4       69.66       90.81      5.87 o 
  -8   2   4     7034.09     7232.70     63.80 o 
  -6   2   4     9074.87     9207.37     77.19 o 
  -4   2   4       11.09        6.88      4.12 o 
  -2   2   4     2169.81     2309.71     31.01 o 
   0   2   4     3069.29     2951.76     32.79 o 
   2   2   4     3000.32     3167.44     33.22 o 
   4   2   4      902.65      877.18     18.75 o 
   6   2   4     2595.86     2742.67     28.38 o 
   8   2   4       39.92       39.79      4.13 o 
  10   2   4        6.08       15.07      4.17 o 
  12   2   4      942.96      978.18     28.67 o 
  14   2   4     2735.72     2601.61     33.12 o 
  16   2   4       41.20       39.17      6.76 o 
  18   2   4       10.93        8.48      6.92 o 
  20   2   4     2241.37     2286.65     44.72 o 
  22   2   4      484.70      500.28     27.63 o 
  24   2   4       53.86       30.49     11.66 o 
  26   2   4       90.77       78.10     14.62 o 
  28   2   4      138.57      107.42     25.35 o 
  30   2   4      124.14      134.04     33.31 o 
 -31   3   4       37.79       32.58     27.50 o 
 -29   3   4        4.31       19.28     22.85 o 
 -27   3   4       83.40       64.07     20.42 o 
 -25   3   4      653.20      611.21     45.99 o 
 -23   3   4        0.00        5.77     12.41 o 
 -21   3   4        5.70        1.49     10.96 o 
 -19   3   4      383.97      329.99     19.83 o 
 -17   3   4       73.52       55.38     10.69 o 
 -15   3   4       36.14       13.38      7.16 o 
 -13   3   4     1690.33     1831.95     33.37 o 
 -11   3   4        1.07        2.60      3.22 o 
  -9   3   4     1950.54     2012.27     26.08 o 
  -7   3   4      800.30      825.48     19.87 o 
  -5   3   4     2154.71     2176.91     37.48 o 
  -3   3   4       29.48       36.29      4.94 o 
  -1   3   4     6517.09     7235.71     81.44 o 
   1   3   4     3597.45     4109.25     58.36 o 
   3   3   4       64.66       63.77      6.11 o 
   5   3   4        0.24        6.73      3.91 o 
   7   3   4        6.52        6.73      4.08 o 
   9   3   4     1193.90     1305.14     23.77 o 
  11   3   4     3622.52     3640.60     38.57 o 
  13   3   4     1190.73     1252.01     27.42 o 
  15   3   4       79.59       52.66     10.52 o 
  17   3   4     1646.26     1708.56     40.55 o 
  19   3   4      281.84      332.09     25.76 o 
  21   3   4       97.02      111.45     24.25 o 
  23   3   4      141.87      132.27     20.96 o 
  25   3   4       33.21       -2.62     15.95 o 
  27   3   4      167.91      194.05     33.77 o 
  29   3   4       66.23      106.32     26.58 o 
 -28   4   4      195.72      215.06     30.53 o 
 -26   4   4      104.43      123.78     24.94 o 
 -24   4   4       61.26       72.22     18.13 o 
 -22   4   4        5.52       14.82     12.20 o 
 -20   4   4        2.65        9.06     10.18 o 
 -18   4   4        0.05        4.05      8.29 o 
 -16   4   4      106.93       99.34     18.45 o 
 -14   4   4      219.35      196.98     21.30 o 
 -12   4   4      415.19      415.29     18.84 o 
 -10   4   4     1492.47     1455.45     26.67 o 
  -8   4   4     3446.27     3236.41     53.37 o 
  -6   4   4      549.57      505.37     19.16 o 
  -4   4   4      144.13      123.88      8.57 o 
  -2   4   4        4.08        3.65      4.04 o 
   0   4   4      929.47     1045.57     28.06 o 
   2   4   4      957.76      887.02     21.31 o 
   4   4   4     1442.47     1584.81     32.88 o 
   6   4   4      249.46      252.72     10.39 o 
   8   4   4     1167.38     1229.37     26.63 o 
  10   4   4        5.12        9.42      6.58 o 
  12   4   4     1397.64     1343.29     47.93 o 
  14   4   4     1201.04     1115.07     93.74 o 
  16   4   4      533.15      586.06     58.93 o 
  18   4   4       13.80       16.36     10.25 o 
  20   4   4        0.04        6.99     10.30 o 
  22   4   4      126.77      131.82     21.20 o 
  24   4   4      833.54      988.43     45.49 o 
  26   4   4      584.34      667.48     52.46 o 
  28   4   4        5.41        9.27     20.47 o 
 -27   5   4      236.94      234.93     45.37 o 
 -25   5   4        0.14       10.28     22.01 o 
 -23   5   4       58.30       25.51     24.10 o 
 -21   5   4      544.71      596.63     46.17 o 
 -19   5   4      658.19      575.72     72.23 o 
 -17   5   4      353.01      422.14     33.96 o 
 -15   5   4      370.19      342.13     28.65 o 
 -13   5   4        1.96       -2.94      8.82 o 
 -11   5   4      389.67      427.34     27.29 o 
  -9   5   4      111.81      116.29     18.97 o 
  -7   5   4        3.61        8.85      9.63 o 
  -5   5   4       40.60       38.30     11.43 o 
  -3   5   4     1484.51     1531.43     30.21 o 
  -1   5   4     2448.83     2492.64     53.35 o 
   1   5   4     1834.84     1963.43     51.36 o 
   3   5   4      473.23      409.21     22.24 o 
   5   5   4      790.17      831.13     30.35 o 
   7   5   4       11.27       14.28      6.82 o 
   9   5   4      923.90      860.97     34.94 o 
  11   5   4        0.04       -0.75      9.66 o 
  13   5   4      283.10      300.15     27.47 o 
  15   5   4        7.75       13.30     14.23 o 
  17   5   4      317.81      296.81     32.24 o 
  19   5   4      127.67      146.76     30.99 o 
  21   5   4        8.75      -27.13     17.81 o 
  23   5   4      149.39      172.40     36.46 o 
  25   5   4        0.46       -9.93     25.92 o 
 -24   6   4      108.88      129.54     35.20 o 
 -22   6   4       69.15       36.64     27.07 o 
 -20   6   4       10.55       17.01     19.54 o 
 -18   6   4        0.97        3.35     14.21 o 
 -16   6   4       69.48       68.30     18.22 o 
 -14   6   4       65.37       53.69     27.78 o 
 -12   6   4        0.02        0.83      9.46 o 
 -10   6   4        4.13        3.53     20.91 o 
  -8   6   4      861.52      798.24     49.96 o 
  -6   6   4      129.19       70.94     20.06 o 
  -4   6   4     1037.21     1151.81     49.13 o 
  -2   6   4      104.49       96.29     20.65 o 
   0   6   4     1229.18     1303.45    109.02 o 
   2   6   4      205.16      158.77     17.68 o 
   4   6   4       54.90       34.27     15.94 o 
   6   6   4      928.81      784.39     49.41 o 
   8   6   4        9.14        8.39     10.62 o 
  10   6   4       26.08       29.99     12.35 o 
  12   6   4      411.38      356.86     29.34 o 
  14   6   4      414.30      426.88     33.74 o 
  16   6   4       47.43       41.01     29.16 o 
  18   6   4       13.08       -6.87     17.78 o 
  20   6   4       16.41       12.72     20.97 o 
  22   6   4        0.14       -2.56     21.14 o 
 -19   7   4      312.93      346.98     42.52 o 
 -17   7   4        0.08       -1.89     16.97 o 
 -15   7   4       17.25       35.80     17.29 o 
 -13   7   4        2.26       -4.85     13.41 o 
 -11   7   4       13.15       12.34     20.89 o 
  -9   7   4       39.99       19.11     20.14 o 
  -7   7   4     1126.58     1293.21    103.77 o 
  -5   7   4       69.35       45.23     19.82 o 
  -3   7   4       83.33      102.77     21.30 o 
  -1   7   4       51.77       41.75     27.22 o 
   1   7   4       53.48       71.23     23.64 o 
   3   7   4       11.25       28.47     18.14 o 
   5   7   4       73.25      106.70     55.80 o 
   7   7   4      219.69      229.34     29.63 o 
   9   7   4       86.29       65.32     16.70 o 
  11   7   4        5.31       -0.60     12.28 o 
  13   7   4       56.53       71.54     45.24 o 
  15   7   4        0.01       -4.57     16.86 o 
  17   7   4      138.17      134.66     29.50 o 
 -14   8   4       17.06       15.91     18.91 o 
 -12   8   4      848.54      985.21     46.93 o 
 -10   8   4      129.62       83.78     37.71 o 
  -8   8   4        7.14       20.07     27.37 o 
  -6   8   4       18.08       28.89     28.28 o 
  -4   8   4       23.51       -9.88     22.05 o 
  -2   8   4        0.00       -0.46     20.22 o 
   0   8   4       52.39       16.98     20.53 o 
   2   8   4      182.00      236.26     32.69 o 
   4   8   4      307.35      239.48     41.97 o 
   6   8   4       62.93       64.17     31.32 o 
   8   8   4        1.74       13.65     15.29 o 
  10   8   4       37.23       81.29     20.26 o 
  12   8   4       30.41       50.49     20.05 o 
 -33   1   5      165.62      185.37     26.64 o 
 -31   1   5        1.30        6.15     17.58 o 
 -29   1   5       75.48       60.51     29.35 o 
 -27   1   5      280.05      275.51     26.88 o 
 -25   1   5      573.71      661.95     35.05 o 
 -23   1   5     2011.74     1886.95     72.29 o 
 -21   1   5       30.15       35.24     11.14 o 
 -19   1   5     1723.26     1774.87     29.83 o 
 -17   1   5     1663.77     1693.37     24.58 o 
 -15   1   5      415.15      364.50     12.86 o 
 -13   1   5     1104.20      989.14     15.47 o 
 -11   1   5     1987.92     1970.13     23.95 o 
  -9   1   5     5454.84     5544.64     49.59 o 
  -7   1   5    10376.39    10594.53     82.14 o 
  -5   1   5      368.01      264.31      8.04 o 
  -3   1   5      507.17      523.22      8.34 o 
  -1   1   5    10540.08     9866.38     75.39 o 
   1   1   5     6211.67     5772.69     44.26 o 
   3   1   5     5298.92     5213.84     41.37 o 
   5   1   5      438.62      448.82      8.47 o 
   7   1   5     8453.90     8689.67     68.28 o 
   9   1   5     2255.65     2154.53     22.90 o 
  11   1   5     2918.97     2482.52     25.55 o 
  13   1   5     4423.44     4512.80     40.58 o 
  15   1   5     1697.69     1733.41     20.52 o 
  17   1   5     3016.31     3107.99     42.35 o 
  19   1   5     1077.43      962.06     35.81 o 
  21   1   5       17.74       10.63      9.31 o 
  23   1   5      860.25      920.66     40.88 o 
  25   1   5        2.97        1.54     11.94 o 
  27   1   5       44.49       25.59     30.58 o 
  29   1   5      659.60      586.68    128.48 o 
  31   1   5       40.84       51.69     21.38 o 
 -32   2   5        2.82       16.26     25.20 o 
 -30   2   5        2.70       14.45     22.97 o 
 -28   2   5       16.46       12.64     20.79 o 
 -26   2   5      118.90      112.83     21.58 o 
 -24   2   5      189.03      158.04     15.57 o 
 -22   2   5     1745.72     1665.89     39.76 o 
 -20   2   5        5.26       11.78      6.76 o 
 -18   2   5      289.68      283.23     14.87 o 
 -16   2   5     1819.21     1553.20     60.68 o 
 -14   2   5      586.19      598.68     13.33 o 
 -12   2   5        0.00        4.80      3.73 o 
 -10   2   5     4184.22     4585.09     49.06 o 
  -8   2   5    11162.55    11436.08     95.65 o 
  -6   2   5     4031.68     4436.14     39.49 o 
  -4   2   5     4279.15     4331.73     48.24 o 
  -2   2   5     3894.03     3940.42     42.92 o 
   0   2   5     2438.67     2325.19     28.37 o 
   2   2   5     1032.24      954.68     15.53 o 
   4   2   5       91.41       70.94      5.97 o 
   6   2   5     7469.31     7584.01     61.19 o 
   8   2   5    15063.19    16729.05    126.43 o 
  10   2   5      204.64      209.00      7.73 o 
  12   2   5     1503.54     1612.40     18.43 o 
  14   2   5     8628.44     8622.77     85.59 o 
  16   2   5      140.46      145.83     10.13 o 
  18   2   5     1103.61     1000.01     33.24 o 
  20   2   5        0.70       22.06      8.71 o 
  22   2   5      303.63      252.11     24.09 o 
  24   2   5      266.90      306.93     20.32 o 
  26   2   5      175.22      224.10     26.20 o 
  28   2   5       34.76       48.07     21.70 o 
  30   2   5       50.94       26.02     26.96 o 
 -31   3   5       27.64       43.46     27.06 o 
 -29   3   5        0.23      -17.45     20.76 o 
 -27   3   5      179.95      140.29     29.40 o 
 -25   3   5       22.68       37.48     18.69 o 
 -23   3   5       71.52       64.72     16.03 o 
 -21   3   5      422.94      411.97     26.80 o 
 -19   3   5       22.10       18.66      9.82 o 
 -17   3   5       40.04       33.94      9.13 o 
 -15   3   5       66.69       39.36      8.74 o 
 -13   3   5       14.07       11.25      4.71 o 
 -11   3   5     1920.20     2102.03     24.65 o 
  -9   3   5     6008.17     6224.32     60.44 o 
  -7   3   5       12.87       13.45      3.62 o 
  -5   3   5       15.13        6.37      4.95 o 
  -3   3   5      504.25      597.59     14.57 o 
  -1   3   5     4605.70     5279.99     55.45 o 
   1   3   5       12.88        5.37      2.97 o 
   3   3   5     1360.70     1288.09     17.89 o 
   5   3   5      766.64      669.31     14.31 o 
   7   3   5        3.92        3.03      4.42 o 
   9   3   5      500.93      587.77     16.32 o 
  11   3   5     3454.97     3378.45     38.52 o 
  13   3   5      562.72      580.26     20.90 o 
  15   3   5     5750.85     5573.62    127.55 o 
  17   3   5      439.71      499.04     23.23 o 
  19   3   5        1.81       -6.41     10.24 o 
  21   3   5        1.81        7.91     11.58 o 
  23   3   5      119.92      102.61     22.06 o 
  25   3   5       47.50       79.34     22.89 o 
  27   3   5      346.47      439.16     38.80 o 
  29   3   5      341.33      344.63     38.18 o 
 -28   4   5      126.09      152.20     33.15 o 
 -26   4   5       78.09       70.53     21.46 o 
 -24   4   5       14.06       11.84     14.54 o 
 -22   4   5       16.81       31.36     13.37 o 
 -20   4   5       50.20       33.33     11.30 o 
 -18   4   5      916.58      739.11     26.93 o 
 -16   4   5       81.65      120.81     51.62 o 
 -14   4   5        0.13        5.51      9.17 o 
 -12   4   5      578.76      528.80     23.15 o 
 -10   4   5      222.06      209.77     10.48 o 
  -8   4   5      102.69       94.77     10.34 o 
  -6   4   5       57.58       46.00      7.97 o 
  -4   4   5     1997.53     2000.98     30.96 o 
  -2   4   5      230.68      189.14     11.75 o 
   0   4   5      132.43      171.38      9.76 o 
   2   4   5     4421.42     4720.26     52.52 o 
   4   4   5     5114.31     5380.57     62.97 o 
   6   4   5     1104.69      978.88     23.66 o 
   8   4   5        0.23       -0.83      5.94 o 
  10   4   5       64.84       43.14      9.72 o 
  12   4   5      613.17      505.35     30.78 o 
  14   4   5      591.81      516.91     42.52 o 
  16   4   5      701.49      685.26     53.14 o 
  18   4   5      440.23      476.52     35.44 o 
  20   4   5     1282.30     1386.12     49.80 o 
  22   4   5       97.38       60.32     15.58 o 
  24   4   5      634.24      678.22     49.44 o 
  26   4   5      250.52      235.21     29.45 o 
 -27   5   5      477.50      563.74    215.91 o 
 -25   5   5      551.31      583.91     59.56 o 
 -23   5   5      223.22      231.74     38.73 o 
 -21   5   5       10.83       29.06     18.71 o 
 -19   5   5      380.92      371.13     35.34 o 
 -17   5   5        0.94        3.77     13.32 o 
 -15   5   5       54.05       85.24     17.73 o 
 -13   5   5      256.20      281.56     75.68 o 
 -11   5   5      221.26      173.76     41.35 o 
  -9   5   5      904.60      935.10     41.27 o 
  -7   5   5     3221.28     3251.27     72.33 o 
  -5   5   5     3969.99     3981.18     80.32 o 
  -3   5   5      244.75      193.67     14.21 o 
  -1   5   5     1251.46     1255.23     26.01 o 
   1   5   5      839.96      889.91     33.98 o 
   3   5   5       32.58       24.10      8.60 o 
   5   5   5     1000.81      947.55     32.45 o 
   7   5   5       22.54       21.98      8.20 o 
   9   5   5      183.12      194.08     30.30 o 
  11   5   5      123.34       95.92     17.47 o 
  13   5   5       25.30       16.42     12.63 o 
  15   5   5       10.30       13.92     14.18 o 
  17   5   5      502.07      460.69     38.74 o 
  19   5   5       18.59       27.72     18.54 o 
  21   5   5        2.09        3.95     20.39 o 
  23   5   5       34.16       77.18     35.20 o 
  25   5   5      356.76      324.75     86.82 o 
 -24   6   5      373.27      492.16     56.19 o 
 -22   6   5      449.47      478.49     51.42 o 
 -20   6   5       29.84       19.69     20.13 o 
 -18   6   5       22.42        0.83     15.48 o 
 -16   6   5      119.04      115.89     21.53 o 
 -14   6   5        0.84       -1.03     11.73 o 
 -12   6   5       17.04       47.38     13.55 o 
 -10   6   5      194.35      194.77     32.03 o 
  -8   6   5        0.97        5.64     15.52 o 
  -6   6   5     1316.54     1256.72     58.44 o 
  -4   6   5     3317.93     3447.49    112.35 o 
  -2   6   5      111.13       76.05     16.03 o 
   0   6   5       76.02       82.79     15.36 o 
   2   6   5     1029.10      926.08     98.91 o 
   4   6   5      726.10      833.70     48.56 o 
   6   6   5      211.87      206.97     18.23 o 
   8   6   5      171.76      175.24     19.37 o 
  10   6   5      221.46      213.49     22.42 o 
  12   6   5        2.54        4.95     12.95 o 
  14   6   5       69.40       42.26     17.96 o 
  16   6   5      240.09      233.19     88.57 o 
  18   6   5        0.35        4.23     19.91 o 
  20   6   5        6.33       23.38     22.59 o 
  22   6   5       22.06       51.58     27.90 o 
 -19   7   5      190.92      167.84     34.16 o 
 -17   7   5      197.54      189.74     32.46 o 
 -15   7   5      473.26      530.35     38.01 o 
 -13   7   5       27.37       10.48     14.69 o 
 -11   7   5       78.34       91.40     24.15 o 
  -9   7   5      719.47      683.60    103.39 o 
  -7   7   5      301.12      239.33     41.21 o 
  -5   7   5       45.44       47.44     25.24 o 
  -3   7   5      165.44      242.25     50.40 o 
  -1   7   5       31.02       18.44     14.14 o 
   1   7   5       52.75       67.25     13.32 o 
   3   7   5      715.19      720.54     46.91 o 
   5   7   5        8.05       -0.24     10.77 o 
   7   7   5      369.59      371.37     30.01 o 
   9   7   5       14.12        4.78     13.96 o 
  11   7   5       33.12       29.40     17.04 o 
  13   7   5       83.87       72.56     43.64 o 
  15   7   5      204.13      237.38     33.42 o 
  17   7   5      108.91      107.03     28.92 o 
 -14   8   5      180.70      226.62     30.25 o 
 -12   8   5      612.40      819.26     44.34 o 
 -10   8   5       67.24       65.08     34.06 o 
  -8   8   5       73.88       79.22     36.34 o 
  -6   8   5       25.71        2.43     24.94 o 
  -4   8   5       21.93       13.08     24.63 o 
  -2   8   5       40.53       14.44     23.26 o 
   0   8   5        5.83       13.38     14.06 o 
   2   8   5      222.76      287.91     72.98 o 
   4   8   5       12.81       16.26     15.29 o 
   6   8   5       42.38       47.87     16.42 o 
   8   8   5      266.65      303.72     33.30 o 
  10   8   5       38.98       21.51     18.04 o 
  12   8   5       10.39       -3.21     18.25 o 
 -32   0   6      100.95      129.64     32.16 o 
 -30   0   6      941.95     1098.82    104.69 o 
 -28   0   6      597.17      620.74     46.61 o 
 -26   0   6      345.90      343.01     53.75 o 
 -24   0   6       58.89       51.19     19.51 o 
 -22   0   6      120.63      118.70     26.61 o 
 -20   0   6       72.95       93.35     20.08 o 
 -18   0   6       57.81       69.30     16.71 o 
 -16   0   6      473.87      517.33     18.46 o 
 -14   0   6      503.36      511.36     17.42 o 
 -12   0   6     2895.04     3192.50     52.84 o 
 -10   0   6      310.22      285.53     11.81 o 
  -8   0   6     1930.12     1933.50     37.03 o 
  -6   0   6    30144.84    30991.11    383.74 o 
  -4   0   6    69127.94    66348.72    813.21 o 
  -2   0   6    15862.60    14895.35    191.59 o 
   0   0   6     4468.67     4064.39     49.35 o 
   2   0   6     3598.82     3546.75     39.33 o 
   4   0   6      154.82      167.04      7.27 o 
   6   0   6     4750.70     4876.89     50.83 o 
   8   0   6     1935.93     1868.66     29.58 o 
  10   0   6    10025.84    10632.30    125.48 o 
  12   0   6      397.85      386.20     17.06 o 
  14   0   6     6122.98     6268.31     92.42 o 
  16   0   6       87.31       61.56      8.48 o 
  18   0   6      842.79      961.84     35.64 o 
  20   0   6     1204.87     1118.01     44.53 o 
  22   0   6      193.78      260.90     40.22 o 
  24   0   6      114.27       80.16     23.65 o 
  26   0   6       31.61       34.48     22.61 o 
  28   0   6        0.42       38.96     22.83 o 
  30   0   6      368.00      416.85     46.06 o 
 -33   1   6        3.79       20.66     23.41 o 
 -31   1   6        1.37       19.59     17.76 o 
 -29   1   6      102.96       58.60     18.26 o 
 -27   1   6      616.12      666.87     37.00 o 
 -25   1   6        1.65        6.35     12.98 o 
 -23   1   6        1.63      -10.73     15.46 o 
 -21   1   6      635.98      655.56     27.66 o 
 -19   1   6     1468.27     1494.58     28.76 o 
 -17   1   6     1572.98     1564.59     24.65 o 
 -15   1   6        1.56        2.13      3.61 o 
 -13   1   6        0.22        0.08      3.42 o 
 -11   1   6     3177.11     2947.05     32.36 o 
  -9   1   6        0.60       11.97      3.50 o 
  -7   1   6     6875.60     6819.88     56.13 o 
  -5   1   6     7841.29     7954.64     65.56 o 
  -3   1   6    26587.45    25684.03    204.76 o 
  -1   1   6     2617.16     2727.34     24.08 o 
   1   1   6       17.66       32.09      3.72 o 
   3   1   6      917.94      894.64     12.13 o 
   5   1   6       76.03      100.91      4.55 o 
   7   1   6    23323.10    23531.31    158.49 o 
   9   1   6      669.76      762.97     12.11 o 
  11   1   6      168.57      125.62      5.98 o 
  13   1   6      173.17      160.81      7.23 o 
  15   1   6     4978.92     5194.61     50.80 o 
  17   1   6       23.00       33.19      7.46 o 
  19   1   6        2.28        7.54      8.98 o 
  21   1   6       67.77       58.19     12.40 o 
  23   1   6       93.18       66.68     21.07 o 
  25   1   6       36.45       41.32     14.61 o 
  27   1   6       55.63       51.45     18.02 o 
  29   1   6       27.85       36.61     18.65 o 
 -32   2   6       12.70       48.98     27.47 o 
 -30   2   6       46.68       43.59     26.28 o 
 -28   2   6        0.28       35.54     21.81 o 
 -26   2   6      116.00      113.09     24.36 o 
 -24   2   6       55.06       30.20     14.89 o 
 -22   2   6      109.47      136.70     21.64 o 
 -20   2   6      118.06      106.70     10.55 o 
 -18   2   6      163.58      164.59     16.52 o 
 -16   2   6     1313.70     1409.96     25.48 o 
 -14   2   6      381.15      496.65     13.62 o 
 -12   2   6     8444.55     8802.96     79.49 o 
 -10   2   6       40.25       25.45      5.63 o 
  -8   2   6        0.78       13.58      3.72 o 
  -6   2   6       24.84       59.96      7.28 o 
  -4   2   6    10723.89    11498.79    104.55 o 
  -2   2   6     2307.16     2539.91     36.69 o 
   0   2   6     2845.03     2924.32     34.24 o 
   2   2   6       48.46       30.42      5.55 o 
   4   2   6       89.32      103.76      4.50 o 
   6   2   6     4444.39     4504.17     40.07 o 
   8   2   6      315.13      465.52     10.32 o 
  10   2   6        1.11        6.29      2.74 o 
  12   2   6      259.13      303.60     11.02 o 
  14   2   6      176.74      145.85     10.12 o 
  16   2   6     2726.42     2549.05     40.75 o 
  18   2   6     2136.97     2088.50     35.31 o 
  20   2   6      868.76      873.78     27.98 o 
  22   2   6        1.82      -10.60      8.95 o 
  24   2   6      181.05      185.35     22.81 o 
  26   2   6       13.46        6.86     11.32 o 
  28   2   6       48.83       57.76     26.67 o 
  30   2   6     1213.23     1382.37     83.78 o 
 -31   3   6       47.41       22.24     26.44 o 
 -29   3   6      184.72      219.62     83.70 o 
 -27   3   6        2.18       11.18     19.87 o 
 -25   3   6       25.23       15.35     23.42 o 
 -23   3   6       11.63       21.85     13.06 o 
 -21   3   6      401.37      427.89     27.14 o 
 -19   3   6       13.13        2.56      9.60 o 
 -17   3   6       72.13       95.10     12.34 o 
 -15   3   6       76.20       61.72      9.96 o 
 -13   3   6      690.15      589.86     16.84 o 
 -11   3   6        2.58        2.12      3.56 o 
  -9   3   6        4.56        5.42      4.13 o 
  -7   3   6     3061.24     3394.98     41.45 o 
  -5   3   6        0.46       -1.34      3.21 o 
  -3   3   6      637.66      718.17     17.78 o 
  -1   3   6     3130.73     3484.60     39.20 o 
   1   3   6      739.45      847.32     14.36 o 
   3   3   6      581.33      593.93     14.17 o 
   5   3   6     4867.71     4889.16     53.48 o 
   7   3   6      808.15      911.86     20.43 o 
   9   3   6        5.71        7.35      4.75 o 
  11   3   6     3501.97     3338.82     44.59 o 
  13   3   6      444.19      428.52     18.70 o 
  15   3   6     3813.97     3728.04     63.51 o 
  17   3   6      284.49      254.69     22.93 o 
  19   3   6      269.94      311.10     25.05 o 
  21   3   6      592.43      637.16     40.00 o 
  23   3   6      853.34      960.37     49.95 o 
  25   3   6        0.17        3.52     19.01 o 
  27   3   6      338.93      354.17     96.20 o 
  29   3   6      158.48      130.22     29.93 o 
 -30   4   6        0.94        4.56     25.70 o 
 -28   4   6      168.73      205.27     35.88 o 
 -26   4   6        9.40        9.43     21.74 o 
 -24   4   6       22.18       26.58     15.49 o 
 -22   4   6      345.33      362.96     26.93 o 
 -20   4   6       77.64       58.35     13.08 o 
 -18   4   6      245.38      217.84     15.98 o 
 -16   4   6        0.74        4.55     12.49 o 
 -14   4   6      237.01      306.02     25.59 o 
 -12   4   6        8.46       26.02      9.27 o 
 -10   4   6      357.93      345.27     12.78 o 
  -8   4   6      100.28       68.87      7.49 o 
  -6   4   6      210.55      191.38     13.15 o 
  -4   4   6      849.06      861.88     20.30 o 
  -2   4   6      150.91      138.91      8.99 o 
   0   4   6      519.51      578.68     18.54 o 
   2   4   6     1338.66     1416.12     22.96 o 
   4   4   6      344.33      298.73     12.91 o 
   6   4   6      150.82      158.46     13.70 o 
   8   4   6       16.33       31.04      7.97 o 
  10   4   6      224.83      222.77     21.68 o 
  12   4   6      644.57      617.35     47.77 o 
  14   4   6      100.34       88.03     18.44 o 
  16   4   6      482.93      475.02     37.51 o 
  18   4   6       71.81       86.43     11.34 o 
  20   4   6      273.61      293.06     21.27 o 
  22   4   6      237.44      240.69     22.64 o 
  24   4   6      173.05      174.22     23.24 o 
  26   4   6      286.70      367.15     41.36 o 
 -27   5   6      740.49      691.68    109.17 o 
 -25   5   6      405.19      455.96     54.25 o 
 -23   5   6       20.16       36.31     23.12 o 
 -21   5   6       30.43       59.53     21.54 o 
 -19   5   6      106.97       79.64     24.09 o 
 -17   5   6      960.96     1131.72     50.88 o 
 -15   5   6      487.69      415.87     31.40 o 
 -13   5   6       30.23        4.91     14.54 o 
 -11   5   6      815.64      763.12     32.67 o 
  -9   5   6      119.73      131.05     12.14 o 
  -7   5   6      903.55     1046.10     37.64 o 
  -5   5   6      795.62      746.09     47.56 o 
  -3   5   6     5505.68     5766.10     82.10 o 
  -1   5   6     1869.78     1935.67     39.20 o 
   1   5   6      628.59      648.35     15.65 o 
   3   5   6     2146.09     2105.69     40.66 o 
   5   5   6      809.09      896.34     26.31 o 
   7   5   6       58.78       52.69     10.59 o 
   9   5   6     1158.12     1251.43     45.24 o 
  11   5   6      486.59      421.70     40.37 o 
  13   5   6      125.61       81.94     25.44 o 
  15   5   6       77.24       38.01     15.96 o 
  17   5   6      212.00      209.51     29.43 o 
  19   5   6       17.65       29.91     18.57 o 
  21   5   6        4.63        5.96     22.32 o 
  23   5   6      108.51       28.41     25.70 o 
  25   5   6        1.75      -12.64     24.81 o 
 -24   6   6      216.23      244.70     85.53 o 
 -22   6   6        6.52      -12.71     24.71 o 
 -20   6   6       46.05       15.70     20.27 o 
 -18   6   6        1.83        2.15     15.90 o 
 -16   6   6        9.61        5.65     13.56 o 
 -14   6   6        8.26       29.97     13.96 o 
 -12   6   6       30.95       15.65     11.99 o 
 -10   6   6       12.99       29.57     10.75 o 
  -8   6   6      696.03      669.20     46.89 o 
  -6   6   6       27.27       40.81     17.79 o 
  -4   6   6       59.45      117.75     36.64 o 
  -2   6   6     1545.73     1657.56     54.05 o 
   0   6   6      167.92      134.38     17.52 o 
   2   6   6      460.61      549.99     36.16 o 
   4   6   6       87.78       98.56     14.65 o 
   6   6   6      378.27      299.39     53.79 o 
   8   6   6      224.32      261.93     23.61 o 
  10   6   6        9.72        0.12     12.12 o 
  12   6   6       32.54       28.20     16.90 o 
  14   6   6       65.73       53.03     22.84 o 
  16   6   6       15.17       30.51     20.76 o 
  18   6   6      217.56      202.15     39.69 o 
  20   6   6      309.21      342.04     45.05 o 
  22   6   6        0.02       14.23     25.79 o 
 -19   7   6       81.89      145.25     33.13 o 
 -17   7   6       36.16       46.06     21.73 o 
 -15   7   6       16.00        5.40     15.45 o 
 -13   7   6      486.33      523.15     34.43 o 
 -11   7   6        6.82        3.63     11.87 o 
  -9   7   6        0.51        0.30     23.87 o 
  -7   7   6      349.68      393.36     51.09 o 
  -5   7   6       62.31       93.51     29.19 o 
  -3   7   6      110.26      116.57     24.31 o 
  -1   7   6      212.95      215.79     46.68 o 
   1   7   6      205.05      247.69     19.98 o 
   3   7   6       65.49       73.54     15.73 o 
   5   7   6        1.93        2.45     12.21 o 
   7   7   6       11.37        9.46     13.29 o 
   9   7   6       34.72       50.94     16.93 o 
  11   7   6      117.69       83.28     21.34 o 
  13   7   6       19.44       18.89     19.50 o 
  15   7   6      122.15      156.37     30.36 o 
  17   7   6      119.01      129.50     30.32 o 
 -12   8   6      354.86      412.06     68.27 o 
 -10   8   6       10.36        1.82     29.65 o 
  -8   8   6        0.77       15.21     29.80 o 
  -6   8   6      379.09      350.78     50.18 o 
  -4   8   6       48.15       50.63     27.83 o 
  -2   8   6       63.28       68.12     26.76 o 
   0   8   6        0.38       17.61     15.59 o 
   2   8   6        3.41        6.92     15.46 o 
   4   8   6      103.35      114.89     22.81 o 
   6   8   6        0.20       13.45     16.92 o 
   8   8   6       74.03      115.83     22.39 o 
  10   8   6        0.77       26.96     18.65 o 
 -33   1   7       69.37       29.93     26.24 o 
 -31   1   7      274.25      251.66     28.42 o 
 -29   1   7      565.27      694.24     62.26 o 
 -27   1   7        0.23       13.15     14.74 o 
 -25   1   7     1105.10     1103.99     43.12 o 
 -23   1   7       37.67       15.78     12.33 o 
 -21   1   7     1232.14     1203.60     33.66 o 
 -19   1   7     1143.47     1183.06     25.55 o 
 -17   1   7       20.59       20.14      5.26 o 
 -15   1   7      124.94      121.02      7.52 o 
 -13   1   7      701.81      752.47     15.99 o 
 -11   1   7     2853.54     2789.80     32.87 o 
  -9   1   7     7872.80     7886.20     75.60 o 
  -7   1   7     1302.73     1472.07     17.89 o 
  -5   1   7      833.12      836.61     13.07 o 
  -3   1   7    41988.61    42567.19    305.48 o 
  -1   1   7     3082.67     3092.27     28.82 o 
   1   1   7        5.18        2.33      2.74 o 
   3   1   7     8923.46     9016.93     72.19 o 
   5   1   7        1.24        3.75      2.32 o 
   7   1   7      449.61      374.87      8.52 o 
   9   1   7    12881.13    13603.62    100.70 o 
  11   1   7     5220.69     5784.88     47.50 o 
  13   1   7     3584.16     3662.87     34.89 o 
  15   1   7     3256.17     3436.49     37.21 o 
  17   1   7     2611.49     2520.21     33.37 o 
  19   1   7     2764.31     2573.54     49.59 o 
  21   1   7       42.63       27.05     10.20 o 
  23   1   7       44.28       28.83     11.91 o 
  25   1   7       49.65       43.34     15.93 o 
  27   1   7        0.92       12.30     15.57 o 
  29   1   7       40.27       48.24     20.07 o 
 -32   2   7        5.10       10.71     25.02 o 
 -30   2   7       97.05      130.68     31.95 o 
 -28   2   7        9.94       -3.85     19.70 o 
 -26   2   7        3.99        2.10      9.57 o 
 -24   2   7      761.58      763.45     60.67 o 
 -22   2   7     1053.90     1027.10     47.52 o 
 -20   2   7     1015.76      867.10     45.78 o 
 -18   2   7      688.72      724.88     20.18 o 
 -16   2   7       12.37        8.21      5.50 o 
 -14   2   7       24.09       16.52      4.98 o 
 -12   2   7      918.63     1078.92     19.52 o 
 -10   2   7      174.43      176.04      9.05 o 
  -8   2   7     6093.09     6210.72     60.51 o 
  -6   2   7    10267.79    10995.25    101.48 o 
  -4   2   7     1483.98     1378.65     18.27 o 
  -2   2   7       31.65        9.15      6.49 o 
   0   2   7     1466.40     1307.10     19.44 o 
   2   2   7      529.65      481.50     14.50 o 
   4   2   7      514.84      453.43      9.22 o 
   6   2   7      405.14      421.78      9.76 o 
   8   2   7        4.01        3.47      2.52 o 
  10   2   7     1127.46     1166.23     15.79 o 
  12   2   7     5066.52     5364.30     47.15 o 
  14   2   7        0.21        9.06      5.39 o 
  16   2   7      210.88      214.07     12.78 o 
  18   2   7      669.26      644.77     20.96 o 
  20   2   7      698.92      705.50     25.83 o 
  22   2   7      268.48      268.97     24.59 o 
  24   2   7       77.60       44.48     12.64 o 
  26   2   7       26.43       51.13     14.00 o 
  28   2   7      117.20      101.63     30.68 o 
 -31   3   7       54.33       89.39     30.68 o 
 -29   3   7        7.62        6.77     22.61 o 
 -27   3   7      183.94      170.02     31.13 o 
 -25   3   7      110.39       69.98     25.39 o 
 -23   3   7       50.10       44.83     17.00 o 
 -21   3   7     1557.41     1574.92     65.18 o 
 -19   3   7      433.14      421.34     25.19 o 
 -17   3   7      159.58      155.85     15.40 o 
 -15   3   7      374.08      340.01     22.70 o 
 -13   3   7      403.02      387.86     13.27 o 
 -11   3   7     5377.59     5608.20     57.07 o 
  -9   3   7      467.88      450.70     12.87 o 
  -7   3   7     1239.95     1310.32     24.53 o 
  -5   3   7      292.66      252.47     14.68 o 
  -3   3   7     2186.05     2188.20     33.91 o 
  -1   3   7     2499.01     2595.64     31.87 o 
   1   3   7     4101.70     4227.34     48.86 o 
   3   3   7      117.62      140.24      9.07 o 
   5   3   7     1274.00     1317.09     34.03 o 
   7   3   7       38.50       38.22      5.17 o 
   9   3   7       45.60       39.07      4.66 o 
  11   3   7       28.06       31.39      6.13 o 
  13   3   7      413.58      434.13     26.66 o 
  15   3   7     8544.75     8633.96    129.41 o 
  17   3   7       17.21       10.35     11.18 o 
  19   3   7       86.31       89.92     16.97 o 
  21   3   7      185.10      192.56     22.93 o 
  23   3   7       42.36       26.88     18.48 o 
  25   3   7       50.27       76.17     26.07 o 
  27   3   7       89.10       58.62     24.28 o 
 -28   4   7       27.14       20.83     23.42 o 
 -26   4   7      102.93       82.41     26.91 o 
 -24   4   7        7.71       15.40     18.18 o 
 -22   4   7        5.05       24.28     13.22 o 
 -20   4   7      512.52      448.01     48.40 o 
 -18   4   7      377.67      373.45     50.61 o 
 -16   4   7       33.90        4.17     17.33 o 
 -14   4   7      215.19      149.70     19.68 o 
 -12   4   7       56.91       52.47     10.33 o 
 -10   4   7      683.89      658.04     19.49 o 
  -8   4   7        9.01        3.46      4.57 o 
  -6   4   7      133.12      164.48     10.39 o 
  -4   4   7      193.07      211.70     12.54 o 
  -2   4   7     1371.50     1418.75     22.51 o 
   0   4   7       12.07       11.72      4.18 o 
   2   4   7     2272.98     2544.27     34.12 o 
   4   4   7       40.89       48.79      7.52 o 
   6   4   7      124.12      127.07     11.84 o 
   8   4   7      421.26      417.68     19.17 o 
  10   4   7      183.63      142.50     18.81 o 
  12   4   7     2934.79     2828.63     84.21 o 
  14   4   7      235.39      188.21     27.59 o 
  16   4   7        9.74       21.12     14.25 o 
  18   4   7      236.86      230.34     16.38 o 
  20   4   7      797.33      837.55     34.05 o 
  22   4   7       55.80       47.50     15.53 o 
  24   4   7        4.00        5.36     15.29 o 
  26   4   7       34.91       70.41     26.99 o 
 -27   5   7       93.56       71.31     56.41 o 
 -25   5   7        5.59       20.98     44.55 o 
 -23   5   7      392.62      298.48     72.68 o 
 -21   5   7     1484.26     1557.54     87.57 o 
 -19   5   7       69.81       55.06     27.74 o 
 -17   5   7       18.86        4.67     12.78 o 
 -15   5   7      364.91      321.46     28.80 o 
 -13   5   7      100.85      137.70     18.94 o 
 -11   5   7      637.51      677.74     62.35 o 
  -9   5   7      650.35      666.06     24.15 o 
  -7   5   7      884.36      896.69     55.57 o 
  -5   5   7     2506.67     2515.48     59.74 o 
  -3   5   7     1525.92     1530.59     37.58 o 
  -1   5   7     4452.42     4720.43     63.55 o 
   1   5   7      468.95      543.71     20.90 o 
   3   5   7      995.49      874.74     30.42 o 
   5   5   7       95.44       86.28     13.33 o 
   7   5   7      226.34      236.06     19.01 o 
   9   5   7     1081.08     1060.87     42.92 o 
  11   5   7      298.99      295.23     27.47 o 
  13   5   7        0.03        7.05     12.25 o 
  15   5   7       47.79       55.12     18.41 o 
  17   5   7       78.32       74.46     31.08 o 
  19   5   7        1.75      -12.00     17.70 o 
  21   5   7      125.88       99.43     30.17 o 
  23   5   7      388.67      398.13     52.94 o 
 -24   6   7      991.88      876.27    116.01 o 
 -22   6   7      334.67      307.45     72.83 o 
 -20   6   7        4.03        9.43     19.92 o 
 -18   6   7      928.72     1099.61     67.96 o 
 -16   6   7      121.09       99.63     20.52 o 
 -14   6   7       12.80       12.61     12.85 o 
 -12   6   7       35.63       14.24     12.37 o 
 -10   6   7      153.82      142.90     16.62 o 
  -8   6   7      327.40      284.61     35.33 o 
  -6   6   7       45.86       34.65     16.84 o 
  -4   6   7      387.68      287.27     29.69 o 
  -2   6   7      637.05      560.57     38.29 o 
   0   6   7     5643.90     5724.59    113.82 o 
   2   6   7     1506.48     1555.24     47.29 o 
   4   6   7      661.28      655.43     78.87 o 
   6   6   7     1989.58     2006.18     59.57 o 
   8   6   7     1737.50     1885.13    124.68 o 
  10   6   7      157.23      139.17     24.75 o 
  12   6   7      552.13      615.74     39.35 o 
  14   6   7        0.10        0.22     15.04 o 
  16   6   7        0.52       20.77     19.40 o 
  18   6   7        0.37       19.03     20.93 o 
  20   6   7      137.81      144.18     33.78 o 
 -19   7   7      196.36      160.57     57.48 o 
 -17   7   7      187.50      239.76     35.96 o 
 -15   7   7      518.01      496.06     37.30 o 
 -13   7   7      288.55      316.18     40.80 o 
 -11   7   7        1.75       25.52     14.88 o 
  -9   7   7        0.85      -33.15     20.83 o 
  -7   7   7       23.00       -4.11     23.26 o 
  -5   7   7        6.89      -13.53     19.92 o 
  -3   7   7      334.16      243.13     36.19 o 
  -1   7   7        5.62       14.44     13.01 o 
   1   7   7       12.58       25.52     12.70 o 
   3   7   7        3.86       40.00     14.37 o 
   5   7   7        3.97       10.21     12.70 o 
   7   7   7      551.07      556.59     76.29 o 
   9   7   7       10.15        0.58     15.81 o 
  11   7   7       70.44       54.87     19.80 o 
  13   7   7      329.98      349.32     37.57 o 
  15   7   7       86.22       64.11     25.00 o 
  17   7   7        8.14       12.59     22.04 o 
 -12   8   7      246.75      361.42     66.14 o 
 -10   8   7        2.69      -10.95     29.19 o 
  -8   8   7        0.38       10.04     28.28 o 
  -6   8   7      121.35      109.02     37.10 o 
  -4   8   7       49.43       63.71     30.11 o 
  -2   8   7        6.17       32.43     18.55 o 
   0   8   7       71.99      106.00     21.19 o 
   2   8   7       68.64       55.80     19.54 o 
   4   8   7        1.38        9.80     15.56 o 
   6   8   7       64.56       52.46     19.27 o 
   8   8   7        4.12       12.74     17.84 o 
  10   8   7       55.80       64.17     21.99 o 
 -32   0   8       70.47       82.42     47.29 o 
 -30   0   8       98.28       86.69     26.61 o 
 -28   0   8     1052.02     1144.83     59.58 o 
 -26   0   8       15.00       19.38     18.68 o 
 -24   0   8     2042.04     1958.00     73.24 o 
 -22   0   8       89.30      137.67     23.35 o 
 -20   0   8      408.31      336.60     30.02 o 
 -18   0   8       55.61       45.63     10.78 o 
 -16   0   8     2984.67     2838.15     48.20 o 
 -14   0   8        0.43        2.23      5.15 o 
 -12   0   8     5202.38     5301.54     70.92 o 
 -10   0   8       31.04       11.09      4.83 o 
  -8   0   8     1321.46     1446.45     28.88 o 
  -6   0   8     1520.52     1309.35     26.27 o 
  -4   0   8    16749.82    16292.70    191.06 o 
  -2   0   8     1634.22     1917.42     41.63 o 
   0   0   8     1325.56     1155.94     21.14 o 
   2   0   8     4493.23     4548.72     50.24 o 
   4   0   8        0.67       -2.83      3.39 o 
   6   0   8    25355.42    26385.48    243.27 o 
   8   0   8     4189.36     4026.52     46.70 o 
  10   0   8     1044.12     1078.51     20.90 o 
  12   0   8      246.63      314.13     13.43 o 
  14   0   8      278.51      272.77     13.27 o 
  16   0   8     2370.78     2274.12     48.34 o 
  18   0   8      142.29       80.93     15.21 o 
  20   0   8      700.88      546.52     88.27 o 
  22   0   8      132.77      177.90     34.44 o 
  24   0   8      100.93       71.31     23.00 o 
  26   0   8        9.44       10.83     34.52 o 
  28   0   8        3.21      -12.90     20.74 o 
  30   0   8        5.00       19.41     24.20 o 
 -33   1   8      216.50      233.85     28.50 o 
 -31   1   8        9.94        2.91     17.09 o 
 -29   1   8      775.27      775.48     41.14 o 
 -27   1   8      444.45      554.41     34.39 o 
 -25   1   8      183.13      170.22     21.58 o 
 -23   1   8      206.30      223.04     22.67 o 
 -21   1   8       86.78       95.08     14.00 o 
 -19   1   8       45.66       36.17      8.40 o 
 -17   1   8        4.67       16.20      5.12 o 
 -15   1   8     2654.77     2801.28     34.43 o 
 -13   1   8        5.99        3.43      3.91 o 
 -11   1   8     3764.96     3667.08     40.58 o 
  -9   1   8      117.26      108.01      6.51 o 
  -7   1   8     1994.93     1887.16     24.06 o 
  -5   1   8     4712.75     4400.99     43.45 o 
  -3   1   8       81.89       84.17      4.93 o 
  -1   1   8     2189.48     2166.29     24.25 o 
   1   1   8      547.27      630.50     11.83 o 
   3   1   8      603.24      493.84      9.59 o 
   5   1   8     2717.79     2771.06     26.63 o 
   7   1   8     5640.96     5638.85     45.53 o 
   9   1   8       84.89      115.08      6.81 o 
  11   1   8      240.44      306.23      9.22 o 
  13   1   8     2183.92     2003.93     23.89 o 
  15   1   8      170.86      128.07     10.86 o 
  17   1   8      201.09      194.73     12.30 o 
  19   1   8       10.98       16.17      8.67 o 
  21   1   8      754.20      729.45     34.42 o 
  23   1   8        7.03       -1.45     11.04 o 
  25   1   8       65.42       64.59     24.36 o 
  27   1   8      152.89      161.81     23.03 o 
  29   1   8       13.64        0.91     18.27 o 
 -32   2   8        1.02       16.51     25.42 o 
 -30   2   8        7.69       38.08     24.94 o 
 -28   2   8      148.20      151.27     30.14 o 
 -26   2   8      106.03       86.94     12.78 o 
 -24   2   8       47.24       33.68     14.93 o 
 -22   2   8      410.34      418.80     19.74 o 
 -20   2   8      797.43      704.97     23.52 o 
 -18   2   8      939.32      929.56     24.05 o 
 -16   2   8       94.98      131.16     11.26 o 
 -14   2   8     1276.30     1380.95     25.39 o 
 -12   2   8        0.52        8.11      4.76 o 
 -10   2   8     6208.05     6529.46     69.64 o 
  -8   2   8     8325.63     9265.01     91.06 o 
  -6   2   8     7298.93     7292.73     71.74 o 
  -4   2   8      739.45      736.78     13.01 o 
  -2   2   8       73.60       67.09      4.00 o 
   0   2   8     5770.72     6299.03     63.98 o 
   2   2   8      171.14      222.74      8.84 o 
   4   2   8     6802.30     7049.90     63.03 o 
   6   2   8      440.33      472.86     10.06 o 
   8   2   8     2044.25     2030.44     22.17 o 
  10   2   8     2749.25     2835.96     29.09 o 
  12   2   8       19.39       10.32      4.22 o 
  14   2   8      281.40      285.93     15.96 o 
  16   2   8     4277.49     4118.18     57.19 o 
  18   2   8       66.78       81.36     11.49 o 
  20   2   8      171.90      183.50     19.29 o 
  22   2   8     1011.91      969.04     32.98 o 
  24   2   8      357.89      384.43     23.35 o 
  26   2   8       32.59       30.25     13.13 o 
  28   2   8       29.46       68.33     42.57 o 
 -31   3   8       50.68       37.81     26.99 o 
 -29   3   8        4.77       10.71     24.02 o 
 -27   3   8      259.28      297.18     37.19 o 
 -25   3   8        5.04       29.48     20.18 o 
 -23   3   8      227.36      227.05     31.14 o 
 -21   3   8        0.26       14.20     13.51 o 
 -19   3   8      316.32      344.66     27.01 o 
 -17   3   8      200.22      231.93     19.96 o 
 -15   3   8     2597.11     2360.72     50.63 o 
 -13   3   8       96.23       78.87      8.44 o 
 -11   3   8       12.75       22.57      4.99 o 
  -9   3   8     1368.86     1645.52     24.03 o 
  -7   3   8      197.85      197.82      9.91 o 
  -5   3   8       11.99        5.53      4.75 o 
  -3   3   8     1231.47     1236.19     21.94 o 
  -1   3   8      745.32      762.23     17.93 o 
   1   3   8     1281.05     1550.25     24.39 o 
   3   3   8       72.26      113.15      7.62 o 
   5   3   8        0.17        3.83      4.19 o 
   7   3   8      120.17      115.41      7.26 o 
   9   3   8     1721.48     1910.58     26.99 o 
  11   3   8     1023.20     1066.23     24.47 o 
  13   3   8      141.16      140.16     14.75 o 
  15   3   8     1508.42     1484.90     44.69 o 
  17   3   8       65.26       58.32     13.94 o 
  19   3   8       33.53       19.10     19.34 o 
  21   3   8        1.41        2.42     13.12 o 
  23   3   8      359.01      390.59     35.64 o 
  25   3   8       80.90       81.45     26.83 o 
  27   3   8      862.97      817.01     50.18 o 
 -28   4   8       64.96       77.09     28.28 o 
 -26   4   8        6.35       12.16     20.83 o 
 -24   4   8        5.49       -8.06     16.61 o 
 -22   4   8      220.16      184.05     24.53 o 
 -20   4   8      233.75      271.91     52.08 o 
 -18   4   8     2844.86     2948.57     77.19 o 
 -16   4   8       15.95       20.74     15.50 o 
 -14   4   8      390.69      458.53     34.03 o 
 -12   4   8        4.18       17.62      9.07 o 
 -10   4   8     1223.57     1130.33     29.69 o 
  -8   4   8       89.37       83.95      9.27 o 
  -6   4   8      278.06      251.93     12.72 o 
  -4   4   8       59.68       52.69      7.54 o 
  -2   4   8      130.41      152.12      8.36 o 
   0   4   8      918.03      905.16     17.85 o 
   2   4   8     1059.92     1067.50     22.68 o 
   4   4   8      102.60      112.35     11.47 o 
   6   4   8      155.02      107.51     11.66 o 
   8   4   8      179.28      215.74     20.41 o 
  10   4   8      306.57      330.80     41.59 o 
  12   4   8      269.54      297.35     28.70 o 
  14   4   8      100.00       77.63     18.94 o 
  16   4   8        1.59       -9.98     12.62 o 
  18   4   8        9.89       15.78      9.38 o 
  20   4   8      606.46      634.76     30.41 o 
  22   4   8      162.78      155.26     22.26 o 
  24   4   8        2.39       15.68     17.49 o 
  26   4   8      192.57      181.00     28.22 o 
 -27   5   8        9.77       60.97     53.83 o 
 -25   5   8       18.38       41.05     49.72 o 
 -23   5   8       66.95       90.93     52.76 o 
 -21   5   8      582.48      539.38     64.25 o 
 -19   5   8        1.33       -4.16     19.14 o 
 -17   5   8       84.87       33.33     25.73 o 
 -15   5   8      232.30      266.36     26.49 o 
 -13   5   8      229.61      200.25     22.02 o 
 -11   5   8     3636.07     3814.29     88.81 o 
  -9   5   8     1051.50     1132.13     48.97 o 
  -7   5   8       48.09       39.30     12.77 o 
  -5   5   8      743.00      712.92     27.60 o 
  -3   5   8     2046.30     2074.14     43.11 o 
  -1   5   8      104.31       75.89     10.76 o 
   1   5   8        0.44       15.40      8.81 o 
   3   5   8       13.84       26.08      9.78 o 
   5   5   8       13.32        9.33      9.37 o 
   7   5   8      267.87      227.80     24.64 o 
   9   5   8       54.99       73.77     16.03 o 
  11   5   8       37.94       -5.94     11.77 o 
  13   5   8        6.22        9.52     13.48 o 
  15   5   8        0.09       10.34     13.39 o 
  17   5   8        6.57       24.85     17.29 o 
  19   5   8      174.42      189.60     35.30 o 
  21   5   8      740.67      791.76     65.47 o 
  23   5   8       29.51       45.28     49.87 o 
 -24   6   8        0.12       77.85     51.09 o 
 -22   6   8        0.17      -23.11     39.99 o 
 -20   6   8      657.30      769.68    101.27 o 
 -18   6   8       73.18      100.44     44.70 o 
 -16   6   8      106.81      159.61     37.14 o 
 -14   6   8       34.97       24.25     13.84 o 
 -12   6   8       10.02        2.91     19.49 o 
 -10   6   8       14.61       19.25     18.01 o 
  -8   6   8      699.71      765.50     50.18 o 
  -6   6   8      543.64      546.62     53.67 o 
  -4   6   8      214.56      184.29     33.76 o 
  -2   6   8      476.33      473.47     25.36 o 
   0   6   8      602.12      632.07     30.32 o 
   2   6   8      848.68      846.52     39.27 o 
   4   6   8      129.38      170.57     19.98 o 
   6   6   8     1171.86     1262.58     47.79 o 
   8   6   8      106.01      143.20     21.45 o 
  10   6   8      383.66      387.04     32.13 o 
  12   6   8       21.50       47.32     17.02 o 
  14   6   8      121.05      125.07     25.20 o 
  16   6   8       30.63       48.40     24.18 o 
  18   6   8       58.77       82.70     28.37 o 
  20   6   8       26.10       23.72     25.17 o 
 -19   7   8       55.94       42.27     43.49 o 
 -17   7   8      107.11       94.27     49.11 o 
 -15   7   8       99.70       98.68     46.22 o 
 -13   7   8        6.23        0.15     28.13 o 
 -11   7   8        2.01      -11.86     25.85 o 
  -9   7   8     1097.71     1375.76     93.82 o 
  -7   7   8      399.77      339.68     50.18 o 
  -5   7   8       10.29       22.96     24.48 o 
  -3   7   8       33.55       42.32     14.06 o 
  -1   7   8      742.65      853.90     49.67 o 
   1   7   8       96.40       85.43     20.83 o 
   3   7   8        0.52        9.01     13.54 o 
   5   7   8      206.86      215.96     24.34 o 
   7   7   8       77.94      117.89     20.97 o 
   9   7   8      492.55      545.69     73.90 o 
  11   7   8      156.82      136.61     36.42 o 
  13   7   8       33.36       24.30     19.72 o 
  15   7   8       56.95       45.97     30.94 o 
 -12   8   8       53.19       46.53     38.16 o 
 -10   8   8       28.66       58.08     37.10 o 
  -8   8   8        0.07       13.99     31.02 o 
  -6   8   8       32.43       65.08     34.06 o 
  -4   8   8      113.12      102.27     20.31 o 
  -2   8   8        0.19       13.60     16.44 o 
   0   8   8      123.87      122.31     21.82 o 
   2   8   8       29.00       32.54     31.47 o 
   4   8   8       38.83       48.50     20.02 o 
   6   8   8       12.97        4.27     16.54 o 
   8   8   8      149.73      202.12     31.02 o 
 -33   1   9       69.17       96.08     23.26 o 
 -31   1   9       38.28       45.45     23.54 o 
 -29   1   9      283.36      265.10     28.26 o 
 -27   1   9     1228.37     1337.46     49.52 o 
 -25   1   9      169.97      171.32     21.57 o 
 -23   1   9        4.18       13.61     12.66 o 
 -21   1   9      139.86      122.42     14.13 o 
 -19   1   9      129.93      111.76     11.31 o 
 -17   1   9      140.80      149.59      9.19 o 
 -15   1   9     1393.74     1390.18     24.54 o 
 -13   1   9      835.60      828.85     16.95 o 
 -11   1   9      541.58      508.95     12.67 o 
  -9   1   9     2341.46     2476.49     30.43 o 
  -7   1   9     1140.22     1115.86     17.72 o 
  -5   1   9    26354.49    27204.92    210.97 o 
  -3   1   9    14117.96    14249.07    114.85 o 
  -1   1   9     1714.82     1714.52     21.46 o 
   1   1   9      435.51      478.72      9.72 o 
   3   1   9     4655.46     4672.07     42.85 o 
   5   1   9       94.68      112.56      5.23 o 
   7   1   9     4221.40     4531.27     38.84 o 
   9   1   9     2041.84     2402.44     24.90 o 
  11   1   9      142.29      196.43      7.96 o 
  13   1   9      378.56      292.74      9.91 o 
  15   1   9      249.20      269.02     12.27 o 
  17   1   9      919.35      812.84     22.79 o 
  19   1   9      174.70      159.80     16.00 o 
  21   1   9     1099.22     1004.09     51.71 o 
  23   1   9        0.17       10.48     11.81 o 
  25   1   9      337.54      306.05     31.80 o 
  27   1   9      123.73      155.41     34.62 o 
  29   1   9      249.93      211.76     29.13 o 
 -32   2   9      181.72      154.40     41.51 o 
 -30   2   9      785.26      811.09     58.91 o 
 -28   2   9        0.02       29.31     27.75 o 
 -26   2   9       25.42       31.10     10.52 o 
 -24   2   9      335.89      316.99     19.84 o 
 -22   2   9      625.93      612.27     28.45 o 
 -20   2   9     1183.16     1107.81     29.34 o 
 -18   2   9       52.81       51.27      8.92 o 
 -16   2   9      489.00      440.93     14.32 o 
 -14   2   9     1353.52     1483.56     33.09 o 
 -12   2   9    12007.81    12023.75    115.94 o 
 -10   2   9      276.53      239.41     11.18 o 
  -8   2   9     1903.63     1791.60     27.23 o 
  -6   2   9     2039.15     2056.90     26.52 o 
  -4   2   9     1944.44     1845.25     23.86 o 
  -2   2   9      104.13      107.17      7.70 o 
   0   2   9      274.08      308.73      8.48 o 
   2   2   9     3999.96     4223.90     36.78 o 
   4   2   9     1187.18     1263.29     15.91 o 
   6   2   9       12.68        1.13      2.57 o 
   8   2   9      624.94      595.52     13.11 o 
  10   2   9      795.50      795.52     13.87 o 
  12   2   9     4342.30     4574.67     49.26 o 
  14   2   9      385.08      459.47     17.46 o 
  16   2   9     4364.55     4526.84     65.79 o 
  18   2   9      901.88      862.62     28.02 o 
  20   2   9      697.95      786.39     34.31 o 
  22   2   9      775.49      801.31     45.25 o 
  24   2   9      306.96      333.58     24.62 o 
  26   2   9      153.88      150.70     17.56 o 
  28   2   9      491.27      503.58     98.53 o 
 -31   3   9      104.03       60.14     28.18 o 
 -29   3   9       21.04       52.35     25.28 o 
 -27   3   9        0.07       29.50     20.15 o 
 -25   3   9      152.42      147.40     28.44 o 
 -23   3   9      332.33      225.38     26.37 o 
 -21   3   9      646.99      778.25     44.49 o 
 -19   3   9      283.11      254.38     30.21 o 
 -17   3   9      486.22      505.44     37.46 o 
 -15   3   9      130.15      125.03     14.57 o 
 -13   3   9     1001.74      914.68     21.82 o 
 -11   3   9     4127.06     4232.63     49.64 o 
  -9   3   9      407.15      411.98     11.16 o 
  -7   3   9       34.49       30.05      6.40 o 
  -5   3   9     1517.03     1607.96     30.21 o 
  -3   3   9      404.53      444.28     12.29 o 
  -1   3   9       38.58       18.68      4.38 o 
   1   3   9      923.14     1006.33     18.28 o 
   3   3   9     4440.92     4409.03     83.49 o 
   5   3   9      631.94      589.99     21.01 o 
   7   3   9      787.03      867.76     30.92 o 
   9   3   9      497.42      513.61     13.24 o 
  11   3   9     1332.26     1332.63     35.13 o 
  13   3   9      276.95      250.48     18.41 o 
  15   3   9      375.74      435.86     26.49 o 
  17   3   9       21.60       21.78     12.56 o 
  19   3   9      610.53      592.40     41.19 o 
  21   3   9     1020.26      971.59     44.87 o 
  23   3   9      267.86      353.88     35.39 o 
  25   3   9        0.76       24.05     23.55 o 
  27   3   9       50.04      100.86     46.57 o 
 -28   4   9       56.42       66.29     28.28 o 
 -26   4   9      285.43      251.95     36.04 o 
 -24   4   9      177.04      218.24     28.16 o 
 -22   4   9      168.52      172.51     24.25 o 
 -20   4   9      106.19       95.10     46.60 o 
 -18   4   9      139.67      130.24     16.31 o 
 -16   4   9     1189.58     1165.17     89.10 o 
 -14   4   9      376.24      321.82     76.18 o 
 -12   4   9       14.80       10.04     12.34 o 
 -10   4   9        0.03       16.08      9.01 o 
  -8   4   9     3542.06     3533.03     61.49 o 
  -6   4   9      216.11      222.26     16.70 o 
  -4   4   9       41.62       37.44      6.53 o 
  -2   4   9     2070.19     2103.31     33.34 o 
   0   4   9      510.32      542.06     16.43 o 
   2   4   9       29.36       29.67      5.89 o 
   4   4   9        0.01       13.83      6.92 o 
   6   4   9      834.13      959.42     28.59 o 
   8   4   9        9.12       11.28      8.23 o 
  10   4   9      295.70      214.99     24.37 o 
  12   4   9     3075.23     3007.63     91.33 o 
  14   4   9     1357.00     1359.83     56.70 o 
  16   4   9      285.80      261.83     31.41 o 
  18   4   9       95.00      100.98     20.04 o 
  20   4   9      119.62      157.44     17.46 o 
  22   4   9        0.82      -21.30     12.45 o 
  24   4   9        0.89       11.68     15.91 o 
  26   4   9       12.90       -4.27     22.58 o 
 -27   5   9       52.94       20.53     49.42 o 
 -25   5   9       25.92       66.60     50.02 o 
 -23   5   9      228.04      239.94     67.66 o 
 -21   5   9       73.18       46.36     31.82 o 
 -19   5   9      170.97      121.22     34.26 o 
 -17   5   9     1215.12     1321.54     78.58 o 
 -15   5   9      156.84      191.88     35.09 o 
 -13   5   9       46.31       25.07     20.53 o 
 -11   5   9      454.15      419.24     44.78 o 
  -9   5   9      765.07      746.28     39.23 o 
  -7   5   9     1666.67     1699.04     57.11 o 
  -5   5   9       38.10       35.80     14.01 o 
  -3   5   9      207.27      205.59     16.16 o 
  -1   5   9     3710.19     3799.03     99.31 o 
   1   5   9     1859.23     1795.95     58.95 o 
   3   5   9     1958.20     2177.26     60.47 o 
   5   5   9       88.98       81.29     14.54 o 
   7   5   9      681.27      651.91     35.33 o 
   9   5   9        0.30      -14.98     11.00 o 
  11   5   9      490.13      413.00     33.48 o 
  13   5   9      305.60      287.61     31.38 o 
  15   5   9       42.73       38.17     17.60 o 
  17   5   9      136.97      124.46     25.55 o 
  19   5   9       10.12       15.10     22.58 o 
  21   5   9       54.46       34.26     27.37 o 
  23   5   9       19.34       -8.86     26.43 o 
 -24   6   9       30.98       25.09     44.55 o 
 -22   6   9       47.71       96.55     53.07 o 
 -20   6   9      578.54      675.11     96.10 o 
 -18   6   9      315.16      283.36     48.04 o 
 -16   6   9      100.78       38.99     27.07 o 
 -14   6   9     1094.37     1365.21     78.90 o 
 -12   6   9      251.77      299.57     40.50 o 
 -10   6   9       50.39       40.59     20.78 o 
  -8   6   9       18.71        3.80     21.29 o 
  -6   6   9      181.70      184.29     36.64 o 
  -4   6   9      176.36      193.35     20.37 o 
  -2   6   9       45.23       28.69     12.15 o 
   0   6   9      316.67      329.68     24.54 o 
   2   6   9      839.03      734.43     34.63 o 
   4   6   9     2525.80     2336.46     67.28 o 
   6   6   9     1368.98     1189.32     58.31 o 
   8   6   9      215.38      185.05     45.55 o 
  10   6   9      255.25      250.74     58.06 o 
  12   6   9       56.34       26.65     17.29 o 
  14   6   9        5.92       21.10     18.67 o 
  16   6   9      187.03      136.11     44.70 o 
  18   6   9       14.13       34.05     23.02 o 
  20   6   9       18.74       64.63     28.85 o 
 -19   7   9      353.54      266.09     65.69 o 
 -17   7   9       30.52       53.22     42.57 o 
 -15   7   9       17.42       52.76     40.90 o 
 -13   7   9      182.06      215.91     52.46 o 
 -11   7   9      103.47       25.24     29.95 o 
  -9   7   9       96.90      136.54     39.53 o 
  -7   7   9       93.22       85.76     33.45 o 
  -5   7   9       86.88       75.15     17.28 o 
  -3   7   9       67.77       54.38     16.68 o 
  -1   7   9       11.48       17.15     14.08 o 
   1   7   9      819.24      780.66     37.96 o 
   3   7   9      286.34      221.30     24.77 o 
   5   7   9       24.22       19.88     15.66 o 
   7   7   9       32.22        3.32     16.62 o 
   9   7   9      298.31      263.13     32.01 o 
  11   7   9        3.49        3.37     17.54 o 
  13   7   9      204.52      161.42     31.18 o 
  15   7   9       19.94       22.36     21.46 o 
 -12   8   9      193.72      212.42     53.37 o 
 -10   8   9       39.98       49.57     37.40 o 
  -8   8   9      196.18      243.89     50.33 o 
  -6   8   9       42.09       54.16     18.60 o 
  -4   8   9      270.36      302.25     30.10 o 
  -2   8   9      493.52      574.45     38.39 o 
   0   8   9      147.15      188.48     27.09 o 
   2   8   9       72.32       69.64     24.02 o 
   4   8   9       96.48       76.37     21.53 o 
   6   8   9      147.39      149.51     27.07 o 
   8   8   9       28.44        9.41     18.63 o 
 -32   0  10     2638.96     2940.95    106.69 o 
 -30   0  10      626.83      681.16     51.61 o 
 -28   0  10      603.81      528.83     60.52 o 
 -26   0  10     1991.14     2095.51     79.77 o 
 -24   0  10     1015.61      938.61     70.55 o 
 -22   0  10      564.95      593.99     40.04 o 
 -20   0  10     3372.50     3562.85    156.84 o 
 -18   0  10      932.05     1018.65     30.42 o 
 -16   0  10      103.80       89.51     11.68 o 
 -14   0  10     4310.68     3991.00     60.30 o 
 -12   0  10       63.26       31.90      6.32 o 
 -10   0  10     2083.72     2188.96     40.62 o 
  -8   0  10    13934.73    14116.04    172.42 o 
  -6   0  10    10877.85    10326.30    249.30 o 
  -4   0  10     1409.08     1551.88     28.26 o 
  -2   0  10     4747.81     5229.39     66.88 o 
   0   0  10     1294.44     1551.29     28.28 o 
   2   0  10        1.81        1.27      4.03 o 
   4   0  10    13497.46    13392.26    131.35 o 
   6   0  10     8171.47     8567.75     90.47 o 
   8   0  10      847.87      834.32     19.26 o 
  10   0  10     5333.15     5605.24     67.03 o 
  12   0  10      192.48      199.04     12.03 o 
  14   0  10       69.81       93.98      9.61 o 
  16   0  10       81.94      121.15     17.16 o 
  18   0  10      122.53      110.33     15.57 o 
  20   0  10      394.40      378.47     31.16 o 
  22   0  10      419.69      421.71     41.89 o 
  24   0  10      201.85      226.34     34.23 o 
  26   0  10      537.19      588.42     49.53 o 
  28   0  10       47.51       70.30     26.95 o 
 -33   1  10       16.95       32.79     19.64 o 
 -31   1  10      155.57      154.67     25.24 o 
 -29   1  10        3.90       -9.43     15.30 o 
 -27   1  10        1.98        9.70     14.59 o 
 -25   1  10     1874.05     1863.86     57.28 o 
 -23   1  10      536.42      520.42     33.17 o 
 -21   1  10       27.89       14.33      9.10 o 
 -19   1  10      760.85      745.16     22.91 o 
 -17   1  10      218.40      238.47     13.08 o 
 -15   1  10      306.14      325.15     17.88 o 
 -13   1  10      711.84      790.33     16.92 o 
 -11   1  10      747.13      872.64     16.39 o 
  -9   1  10     3876.61     3977.68     56.31 o 
  -7   1  10      253.25      371.64     10.86 o 
  -5   1  10     2452.45     2698.24     30.22 o 
  -3   1  10     1468.05     1635.70     23.04 o 
  -1   1  10     5014.84     4707.09     45.60 o 
   1   1  10      327.36      384.51      9.28 o 
   3   1  10     1559.29     1610.47     20.55 o 
   5   1  10     4147.89     4422.11     38.09 o 
   7   1  10      694.00      669.16     12.26 o 
   9   1  10      585.56      616.10     11.88 o 
  11   1  10      579.43      650.28     12.85 o 
  13   1  10      580.97      579.16     13.85 o 
  15   1  10      443.83      476.70     15.78 o 
  17   1  10      273.72      338.54     37.75 o 
  19   1  10       52.27        9.56      9.37 o 
  21   1  10      100.35      107.80     14.69 o 
  23   1  10       75.40       43.76     17.52 o 
  25   1  10       18.50        8.41     15.60 o 
  27   1  10       17.19        4.35     16.97 o 
  29   1  10       27.92       56.39     22.71 o 
 -32   2  10        0.67        1.60     23.36 o 
 -30   2  10       22.32       83.67     36.57 o 
 -28   2  10       45.22       30.98     22.97 o 
 -26   2  10       11.41       21.04      9.89 o 
 -24   2  10        0.74       -1.21      9.14 o 
 -22   2  10      759.70      866.99     28.75 o 
 -20   2  10       55.25       34.22      9.28 o 
 -18   2  10       91.10       72.65     14.21 o 
 -16   2  10        0.19        6.43      4.27 o 
 -14   2  10     1140.27     1176.15     25.38 o 
 -12   2  10       63.72       71.89      8.77 o 
 -10   2  10     3283.50     3442.44     43.14 o 
  -8   2  10     3476.55     3332.20     43.63 o 
  -6   2  10      135.50      114.35      8.09 o 
  -4   2  10     5860.06     6543.65     63.08 o 
  -2   2  10     3318.37     3581.07     37.11 o 
   0   2  10      412.18      463.13      8.88 o 
   2   2  10     1935.20     2049.85     23.97 o 
   4   2  10        0.23        4.31      3.09 o 
   6   2  10     3190.87     3330.25     32.29 o 
   8   2  10      572.21      525.50     11.07 o 
  10   2  10       14.45       23.84      4.49 o 
  12   2  10        0.03       -0.37      5.00 o 
  14   2  10      781.22      788.00     37.49 o 
  16   2  10      802.85      833.08     25.11 o 
  18   2  10       40.77       35.37     10.46 o 
  20   2  10       45.38       33.67     11.41 o 
  22   2  10       87.83       71.10     14.08 o 
  24   2  10       72.09       78.29     14.89 o 
  26   2  10       29.66       32.14     18.83 o 
  28   2  10      476.30      545.05     57.70 o 
 -31   3  10      171.35      170.81     35.80 o 
 -29   3  10        4.67       12.45     23.62 o 
 -27   3  10       51.38       77.68     26.61 o 
 -25   3  10      172.63      229.29     35.96 o 
 -23   3  10     1304.07     1279.20     51.78 o 
 -21   3  10      336.04      228.52     54.34 o 
 -19   3  10      227.96      252.14     24.10 o 
 -17   3  10        8.29       24.05     13.15 o 
 -15   3  10     1054.46     1025.31     32.14 o 
 -13   3  10      102.91      111.65      9.98 o 
 -11   3  10      701.67      633.57     17.94 o 
  -9   3  10      794.79      741.64     15.59 o 
  -7   3  10       42.49       85.73     11.24 o 
  -5   3  10      138.88       77.24      7.84 o 
  -3   3  10      487.88      464.36     14.02 o 
  -1   3  10      313.92      350.72     12.38 o 
   1   3  10       41.92       58.44      6.90 o 
   3   3  10       55.59       39.65      7.58 o 
   5   3  10     1732.03     1921.54     40.25 o 
   7   3  10      674.77      740.38     19.27 o 
   9   3  10       84.45       61.65      8.77 o 
  11   3  10      798.85      800.14     47.73 o 
  13   3  10       32.85       20.25     10.11 o 
  15   3  10       43.62       17.51     11.85 o 
  17   3  10      141.58      100.98     16.87 o 
  19   3  10      155.88      170.47     42.09 o 
  21   3  10      294.06      301.87     31.51 o 
  23   3  10       28.28       50.34     22.46 o 
  25   3  10        0.03       16.32     22.90 o 
  27   3  10      133.01      143.64     30.00 o 
 -28   4  10        1.12       24.33     24.78 o 
 -26   4  10        3.07       -2.13     19.31 o 
 -24   4  10      136.13       96.66     22.42 o 
 -22   4  10       10.87       14.98     15.17 o 
 -20   4  10       24.34        9.30     20.45 o 
 -18   4  10      917.29      939.98     38.17 o 
 -16   4  10      835.09      709.93     76.48 o 
 -14   4  10     3363.55     3775.69    122.40 o 
 -12   4  10      362.21      403.39     24.82 o 
 -10   4  10     2508.09     2439.42     58.26 o 
  -8   4  10       53.20       53.33      9.87 o 
  -6   4  10      670.56      702.81     24.08 o 
  -4   4  10      262.05      278.66     14.80 o 
  -2   4  10      179.54      219.63     12.26 o 
   0   4  10      372.04      363.18     21.26 o 
   2   4  10     1625.34     1580.81     39.75 o 
   4   4  10     1947.99     1861.46     41.75 o 
   6   4  10      100.63      127.23     14.44 o 
   8   4  10       65.35       59.70     12.78 o 
  10   4  10     1113.72     1141.36     58.86 o 
  12   4  10     1137.41     1097.52     81.46 o 
  14   4  10        0.55        3.81     14.91 o 
  16   4  10       11.62       30.13     17.47 o 
  18   4  10      438.20      438.65     41.10 o 
  20   4  10      411.14      464.25     28.82 o 
  22   4  10        6.98       22.06     14.69 o 
  24   4  10        4.31       14.77     17.81 o 
 -25   5  10       97.42       95.64     52.61 o 
 -23   5  10      409.92      395.18     78.15 o 
 -21   5  10      551.70      545.10     63.36 o 
 -19   5  10      473.72      571.49     60.83 o 
 -17   5  10     1706.41     1692.34     87.86 o 
 -15   5  10       58.73       69.36     25.92 o 
 -13   5  10      377.02      378.87     44.03 o 
 -11   5  10        6.66        6.11     20.22 o 
  -9   5  10      298.20      315.82     29.43 o 
  -7   5  10      146.46      184.08     23.78 o 
  -5   5  10     1925.60     2029.08     62.01 o 
  -3   5  10       24.25        4.05      9.30 o 
  -1   5  10      601.49      513.62     27.84 o 
   1   5  10       37.03       13.55      9.29 o 
   3   5  10       27.30       17.93     12.31 o 
   5   5  10      678.85      630.56     31.33 o 
   7   5  10      540.98      513.48     43.98 o 
   9   5  10      200.74      189.24     37.39 o 
  11   5  10      587.42      493.20     37.23 o 
  13   5  10      119.39      118.29     25.59 o 
  15   5  10      124.33      118.78     35.72 o 
  17   5  10       38.12       37.76     20.82 o 
  19   5  10      297.77      289.93     43.80 o 
  21   5  10       53.49       86.40     33.30 o 
  23   5  10       89.51       90.51     36.13 o 
 -24   6  10       85.29       38.01     48.96 o 
 -22   6  10        3.12       32.39     42.27 o 
 -20   6  10      145.78      104.31     46.98 o 
 -18   6  10        9.32       46.72     31.68 o 
 -16   6  10        4.24       31.24     31.09 o 
 -14   6  10       28.42       36.41     23.22 o 
 -12   6  10        3.79       -8.74     16.55 o 
 -10   6  10      111.87       75.87     31.17 o 
  -8   6  10        1.61       59.91     27.67 o 
  -6   6  10      865.57     1106.47     73.74 o 
  -4   6  10       50.12       32.43     13.23 o 
  -2   6  10      201.41      216.79     21.28 o 
   0   6  10       71.57       86.71     16.43 o 
   2   6  10      421.20      389.03     32.78 o 
   4   6  10        0.01       12.29     13.05 o 
   6   6  10      227.13      235.37     29.46 o 
   8   6  10      122.12       70.02     18.47 o 
  10   6  10      168.21      213.19     28.32 o 
  12   6  10      135.63      145.86     25.95 o 
  14   6  10      368.95      329.37     61.05 o 
  16   6  10      112.70      108.52     62.26 o 
  18   6  10       17.22       12.29     25.24 o 
  20   6  10      160.05      136.15     37.04 o 
 -19   7  10       29.19       40.14     44.70 o 
 -17   7  10       70.41      141.86     50.63 o 
 -15   7  10      250.96      216.06     54.89 o 
 -13   7  10       93.57       46.83     36.49 o 
 -11   7  10      541.51      544.04     69.64 o 
  -9   7  10       76.90      150.23     42.27 o 
  -7   7  10      165.01      105.22     37.25 o 
  -5   7  10      252.52      290.22     28.01 o 
  -3   7  10        0.00       21.82     15.07 o 
  -1   7  10      151.60      178.33     32.98 o 
   1   7  10      454.32      492.92     33.54 o 
   3   7  10      524.77      579.88     36.94 o 
   5   7  10      195.10      195.23     25.53 o 
   7   7  10      609.43      734.73     46.33 o 
   9   7  10        0.12       18.39     18.05 o 
  11   7  10      479.65      529.21     45.43 o 
  13   7  10      514.28      540.11     57.48 o 
  15   7  10       61.93       68.03     27.55 o 
 -12   8  10      117.55       50.63     37.71 o 
 -10   8  10      179.15      186.26     50.02 o 
  -8   8  10       60.71       97.60     23.37 o 
  -6   8  10       23.04       40.31     19.54 o 
  -4   8  10        0.01        8.59     18.93 o 
  -2   8  10       10.09       -7.43     17.45 o 
   0   8  10      368.17      289.45     31.71 o 
   2   8  10      247.75      298.80     32.58 o 
   4   8  10      230.54      292.86     33.59 o 
   6   8  10       18.88        0.84     19.00 o 
 -33   1  11       26.14       38.00     20.14 o 
 -31   1  11       70.78       94.64     28.23 o 
 -29   1  11      145.84      170.35     29.37 o 
 -27   1  11      304.70      315.09     28.86 o 
 -25   1  11      802.08      748.44     37.57 o 
 -23   1  11      143.26      130.59     25.92 o 
 -21   1  11      246.18      241.98     18.15 o 
 -19   1  11      340.94      338.74     20.52 o 
 -17   1  11      307.23      256.13     12.01 o 
 -15   1  11       30.44       25.37      5.67 o 
 -13   1  11       17.04       30.13      5.46 o 
 -11   1  11     2585.91     2482.84     31.36 o 
  -9   1  11     2938.56     2846.55     33.42 o 
  -7   1  11    13876.96    14449.53    119.95 o 
  -5   1  11      868.18      952.64     16.15 o 
  -3   1  11       91.00      100.90      6.41 o 
  -1   1  11     1445.82     1721.46     22.54 o 
   1   1  11     3223.47     3178.38     38.69 o 
   3   1  11       44.98       33.33      5.10 o 
   5   1  11     2470.17     2600.27     37.10 o 
   7   1  11     3614.62     3535.33     34.66 o 
   9   1  11       96.55      102.43      6.37 o 
  11   1  11      650.51      740.23     15.55 o 
  13   1  11     2167.51     2212.96     28.11 o 
  15   1  11     1674.06     1515.66     29.48 o 
  17   1  11       37.98       46.27     12.82 o 
  19   1  11       97.14      118.15     13.13 o 
  21   1  11        5.85       10.68     10.49 o 
  23   1  11      598.79      614.41     34.49 o 
  25   1  11        4.56       16.81     17.21 o 
  27   1  11       75.61       94.06     30.33 o 
 -32   2  11        4.36        8.67     44.70 o 
 -30   2  11      274.26      357.93     44.02 o 
 -28   2  11        0.22      -11.53     28.36 o 
 -26   2  11      182.60      177.55     20.33 o 
 -24   2  11       37.79       53.04     12.07 o 
 -22   2  11       44.52       41.11     11.23 o 
 -20   2  11      291.89      284.50     16.44 o 
 -18   2  11      132.40      122.57     21.47 o 
 -16   2  11        2.51        9.83      5.56 o 
 -14   2  11     1611.02     1484.28     29.65 o 
 -12   2  11     8951.67     9227.42     94.68 o 
 -10   2  11     1595.78     1651.74     27.39 o 
  -8   2  11      852.08      862.21     18.34 o 
  -6   2  11     1936.85     1691.96     24.80 o 
  -4   2  11       73.37      101.04      9.27 o 
  -2   2  11     1621.01     1651.27     18.11 o 
   0   2  11     3889.63     4144.83     37.97 o 
   2   2  11       54.93       48.96      4.36 o 
   4   2  11       35.47       33.55      4.61 o 
   6   2  11      254.25      208.81      8.23 o 
   8   2  11      246.48      253.80     10.07 o 
  10   2  11       57.78       41.35      5.88 o 
  12   2  11     3017.81     3263.20     57.21 o 
  14   2  11       73.15       73.99     10.20 o 
  16   2  11       97.40       85.13     11.26 o 
  18   2  11      207.31      169.33     16.20 o 
  20   2  11      230.64      223.72     18.94 o 
  22   2  11      367.24      292.13     21.40 o 
  24   2  11       89.94       85.63     15.97 o 
  26   2  11      276.68      225.12     22.81 o 
 -31   3  11      136.27      133.68     34.21 o 
 -29   3  11       93.29       57.64     25.43 o 
 -27   3  11        0.02       12.64     21.44 o 
 -25   3  11      313.86      322.99     53.29 o 
 -23   3  11        1.96       14.38     14.00 o 
 -21   3  11        4.43        2.24     12.31 o 
 -19   3  11     1568.56     1504.90     51.80 o 
 -17   3  11     1698.61     1587.25     50.83 o 
 -15   3  11     2835.51     2846.55     54.99 o 
 -13   3  11      835.99      712.89     20.59 o 
 -11   3  11     2366.67     2428.78     38.25 o 
  -9   3  11      491.67      545.08     14.11 o 
  -7   3  11      251.09      221.40      9.53 o 
  -5   3  11      282.33      284.56     11.70 o 
  -3   3  11      471.84      477.39     15.36 o 
  -1   3  11      281.50      305.85     14.40 o 
   1   3  11      215.35      244.96     18.78 o 
   3   3  11       50.75       44.03      8.54 o 
   5   3  11      290.36      259.96     16.39 o 
   7   3  11      646.45      707.01     15.97 o 
   9   3  11      117.55      140.45     11.12 o 
  11   3  11     5463.06     5178.02     94.98 o 
  13   3  11      838.92      800.24     32.91 o 
  15   3  11       72.09       66.15     19.42 o 
  17   3  11      501.62      574.00     33.30 o 
  19   3  11      105.45       78.47     23.43 o 
  21   3  11       56.66       46.77     38.91 o 
  23   3  11      128.09      147.05     27.44 o 
  25   3  11      770.92      871.91    120.12 o 
 -28   4  11        5.21       23.57     24.18 o 
 -26   4  11       29.80       41.81     23.87 o 
 -24   4  11      354.91      389.20    124.38 o 
 -22   4  11      214.78      217.90     26.02 o 
 -20   4  11      174.85      185.94     30.18 o 
 -18   4  11      145.90      109.22     15.78 o 
 -16   4  11      568.69      529.75     67.81 o 
 -14   4  11      828.13      736.64     55.73 o 
 -12   4  11      286.74      314.12     37.22 o 
 -10   4  11     6771.25     6910.26    107.71 o 
  -8   4  11     4440.72     4464.44     86.37 o 
  -6   4  11      792.44      842.30     28.83 o 
  -4   4  11      705.63      628.85     20.87 o 
  -2   4  11      820.43      850.78     25.71 o 
   0   4  11      100.55      141.82     15.73 o 
   2   4  11       31.57       47.55     16.43 o 
   4   4  11       92.47       87.74     12.46 o 
   6   4  11        0.05       10.21      8.48 o 
   8   4  11     1638.28     1478.07     54.62 o 
  10   4  11      498.67      479.07     35.35 o 
  12   4  11     1837.88     1764.25    109.63 o 
  14   4  11      106.32       79.40     20.96 o 
  16   4  11      587.47      565.13     44.94 o 
  18   4  11      182.17      165.26     31.89 o 
  20   4  11       62.96       50.31     14.42 o 
  22   4  11       91.19       65.09     17.87 o 
  24   4  11       22.44       40.00     19.49 o 
 -25   5  11        3.90       -3.50     42.27 o 
 -23   5  11       74.32       40.29     42.73 o 
 -21   5  11        7.59       16.40     26.30 o 
 -19   5  11      182.24      202.58     39.12 o 
 -17   5  11      351.88      298.40     43.33 o 
 -15   5  11       25.46       37.98     21.51 o 
 -13   5  11     1183.58     1276.67     68.83 o 
 -11   5  11      130.96      175.10     36.34 o 
  -9   5  11      227.87      260.06     27.45 o 
  -7   5  11       38.28       34.48     14.59 o 
  -5   5  11      464.56      464.76     30.83 o 
  -3   5  11       58.55       36.75     11.47 o 
  -1   5  11      771.17      737.77     46.13 o 
   1   5  11       31.41       25.95     11.81 o 
   3   5  11     1472.93     1412.72     51.81 o 
   5   5  11     1020.26     1018.56     57.47 o 
   7   5  11       40.79       13.67     17.06 o 
   9   5  11      902.45      902.93     62.24 o 
  11   5  11        1.52      -10.88     12.97 o 
  13   5  11      142.33      101.50     36.46 o 
  15   5  11       78.60       59.65     20.84 o 
  17   5  11      260.64      219.67     38.58 o 
  19   5  11      337.87      406.84     51.18 o 
  21   5  11      119.19       83.46     31.08 o 
 -22   6  11       41.07       -3.19     41.36 o 
 -20   6  11        0.01       24.48     39.38 o 
 -18   6  11      146.23      124.80     39.21 o 
 -16   6  11       70.55      103.28     31.58 o 
 -14   6  11       16.70       29.30     22.23 o 
 -12   6  11       28.04       15.51     27.52 o 
 -10   6  11       58.28       82.11     32.54 o 
  -8   6  11      110.75      108.56     32.84 o 
  -6   6  11       81.85      101.19     20.00 o 
  -4   6  11        2.75       17.26     13.35 o 
  -2   6  11      160.34      176.26     20.86 o 
   0   6  11       18.62       16.60     12.39 o 
   2   6  11      172.10      152.35     20.99 o 
   4   6  11       10.47       21.44     14.39 o 
   6   6  11       18.83       16.09     14.18 o 
   8   6  11      680.03      637.45     41.44 o 
  10   6  11      940.62      892.54     49.22 o 
  12   6  11       21.17       37.42     21.94 o 
  14   6  11      247.55      264.77     38.37 o 
  16   6  11      427.65      358.04     68.35 o 
  18   6  11      236.75      259.45     42.49 o 
 -19   7  11      307.46      244.04     64.77 o 
 -17   7  11       33.18       86.52     44.86 o 
 -15   7  11      114.75       45.31     38.93 o 
 -13   7  11       10.59       -2.89     25.54 o 
 -11   7  11       16.81       25.70     28.13 o 
  -9   7  11       29.86       12.32     27.22 o 
  -7   7  11      257.29      320.95     31.07 o 
  -5   7  11       49.14       50.20     18.41 o 
  -3   7  11        0.94        7.21     26.99 o 
  -1   7  11        1.95        1.14     14.65 o 
   1   7  11       60.17       91.89     24.27 o 
   3   7  11       31.58       25.87     15.94 o 
   5   7  11      383.21      354.85     88.11 o 
   7   7  11       75.45       62.77     21.14 o 
   9   7  11      158.81      135.77     29.12 o 
  11   7  11      267.93      290.66     51.47 o 
  13   7  11      148.55      140.59     64.32 o 
 -10   8  11        0.23        0.56     19.73 o 
  -8   8  11       36.85       38.80     21.82 o 
  -6   8  11       32.03       29.80     18.90 o 
  -4   8  11       96.30      100.72     24.66 o 
  -2   8  11       17.76       22.23     19.65 o 
   0   8  11      240.21      228.86     30.85 o 
   2   8  11      277.58      323.20     35.55 o 
   4   8  11       24.96       22.13     19.52 o 
   6   8  11      198.36      189.41     31.26 o 
 -32   0  12      399.36      401.85     55.35 o 
 -30   0  12     1384.05     1402.00     69.32 o 
 -28   0  12     6409.91     7091.62    178.73 o 
 -26   0  12      902.33      878.65     52.45 o 
 -24   0  12     1155.44     1068.49     54.40 o 
 -22   0  12     2778.37     2950.11     91.93 o 
 -20   0  12     1031.24     1024.92     65.31 o 
 -18   0  12       70.91       52.27     11.01 o 
 -16   0  12     2913.80     2877.84     55.49 o 
 -14   0  12      327.89      367.21     20.16 o 
 -12   0  12        6.02       10.54      6.86 o 
 -10   0  12     2223.62     2332.48     41.06 o 
  -8   0  12      746.65      747.36     22.66 o 
  -6   0  12       66.09       23.41      8.92 o 
  -4   0  12    10154.58    10512.18    137.20 o 
  -2   0  12     2026.81     2034.12     35.70 o 
   0   0  12     1821.91     1709.04     32.14 o 
   2   0  12     6997.29     6954.91     81.37 o 
   4   0  12     8777.16     8665.25     92.19 o 
   6   0  12       86.00       53.09      7.04 o 
   8   0  12       54.10       50.63      7.28 o 
  10   0  12      251.34      263.51     16.61 o 
  12   0  12     1640.06     1546.42     35.43 o 
  14   0  12        0.22        2.63      6.95 o 
  16   0  12      227.90      133.81     21.31 o 
  18   0  12       94.45       73.63     17.73 o 
  20   0  12        0.07       12.54     17.42 o 
  22   0  12        0.34       19.93     18.99 o 
  24   0  12        0.15      -24.12     19.61 o 
  26   0  12     2112.95     2227.41     90.09 o 
  28   0  12      506.26      546.53     51.87 o 
 -33   1  12       21.21       31.68     19.90 o 
 -31   1  12      330.97      269.56     29.81 o 
 -29   1  12      270.69      406.94     32.18 o 
 -27   1  12        3.46        4.38     14.29 o 
 -25   1  12      121.50      116.54     30.12 o 
 -23   1  12      452.91      516.18     31.32 o 
 -21   1  12      464.56      491.46     24.01 o 
 -19   1  12     2133.47     2141.52     46.43 o 
 -17   1  12       83.06       75.24      8.81 o 
 -15   1  12      399.13      425.10     13.78 o 
 -13   1  12      894.81      935.89     18.68 o 
 -11   1  12        0.19        0.22      3.99 o 
  -9   1  12     3556.62     3695.53     39.32 o 
  -7   1  12     4073.10     4351.35     45.24 o 
  -5   1  12     1347.89     1403.83     22.13 o 
  -3   1  12    12058.17    12121.78    103.11 o 
  -1   1  12     2544.53     2840.02     31.22 o 
   1   1  12      270.86      259.23      8.47 o 
   3   1  12     1045.20      971.86     17.06 o 
   5   1  12     2673.54     2711.36     28.48 o 
   7   1  12       78.00       91.38      5.74 o 
   9   1  12       11.51       19.12      4.26 o 
  11   1  12       54.66       53.82      6.13 o 
  13   1  12      366.93      413.88     15.57 o 
  15   1  12        1.67       -0.79      7.31 o 
  17   1  12      342.33      279.64     20.18 o 
  19   1  12       56.15       38.37     10.98 o 
  21   1  12      331.41      376.70     28.63 o 
  23   1  12      268.17      317.86     34.21 o 
  25   1  12       65.12       55.82     21.61 o 
  27   1  12      182.61      142.21     26.15 o 
 -32   2  12        3.43       17.19     27.19 o 
 -30   2  12        5.74       13.92     24.35 o 
 -28   2  12       54.68       91.71     34.14 o 
 -26   2  12       26.59       25.73     20.43 o 
 -24   2  12      195.87      121.97     29.92 o 
 -22   2  12       45.54       55.98     16.67 o 
 -20   2  12      157.20      102.20     12.36 o 
 -18   2  12       99.48      114.41     11.63 o 
 -16   2  12     1142.39     1046.57     22.69 o 
 -14   2  12      839.82      762.85     16.54 o 
 -12   2  12      296.57      324.91     10.04 o 
 -10   2  12      574.73      567.40     13.64 o 
  -8   2  12      546.13      527.24     15.23 o 
  -6   2  12        4.45        5.22      2.89 o 
  -4   2  12     3918.82     3666.88     34.24 o 
  -2   2  12      120.65      152.08      6.66 o 
   0   2  12     1054.07      915.69     13.25 o 
   2   2  12     3016.02     3365.47     33.64 o 
   4   2  12      568.33      565.02     13.16 o 
   6   2  12       82.46       94.45      7.09 o 
   8   2  12       78.41      119.27      8.48 o 
  10   2  12      266.58      216.64     10.96 o 
  12   2  12      393.98      361.48     17.31 o 
  14   2  12       54.62       89.98     11.07 o 
  16   2  12      100.64      116.23     13.28 o 
  18   2  12       81.01       83.69     14.73 o 
  20   2  12        3.54       -3.40     10.13 o 
  22   2  12        6.95       16.64     12.26 o 
  24   2  12      107.19      106.77     16.97 o 
  26   2  12      885.26      883.42     62.80 o 
 -31   3  12       28.92       16.97     24.68 o 
 -29   3  12       24.28       54.29     26.46 o 
 -27   3  12      372.71      335.65     39.89 o 
 -25   3  12      156.10      112.85     26.26 o 
 -23   3  12       10.60       18.40     15.40 o 
 -21   3  12       35.25       43.87     16.96 o 
 -19   3  12        0.57       16.37     20.51 o 
 -17   3  12      493.23      346.41     32.14 o 
 -15   3  12      107.83      153.92     25.69 o 
 -13   3  12     2096.32     2181.62     37.45 o 
 -11   3  12      123.98      134.60     10.41 o 
  -9   3  12       22.84       20.60      7.20 o 
  -7   3  12       12.44       21.72      5.52 o 
  -5   3  12     2287.00     2554.45     42.01 o 
  -3   3  12      646.15      664.28     19.56 o 
  -1   3  12        1.38        8.95      5.07 o 
   1   3  12       10.12        3.12      6.38 o 
   3   3  12        4.11        1.19      6.01 o 
   5   3  12       28.51       44.77      9.86 o 
   7   3  12       33.22       20.23      6.42 o 
   9   3  12     2018.44     2132.47     41.79 o 
  11   3  12     2997.00     2969.46     86.60 o 
  13   3  12      153.83      153.35     18.05 o 
  15   3  12        0.52       10.58     11.33 o 
  17   3  12        0.26        3.11     11.49 o 
  19   3  12       41.18       45.53     17.86 o 
  21   3  12      204.00      175.86     27.45 o 
  23   3  12      143.79      180.95     33.81 o 
  25   3  12      434.28      503.20     49.54 o 
 -28   4  12      157.93      151.29     35.12 o 
 -26   4  12      123.42       91.23     29.80 o 
 -24   4  12       10.25       14.75     19.92 o 
 -22   4  12      265.86      185.94     25.08 o 
 -20   4  12      331.41      332.89     28.60 o 
 -18   4  12      294.87      189.66     19.56 o 
 -16   4  12        0.96        4.77      7.71 o 
 -14   4  12     1582.41     1643.33     89.03 o 
 -12   4  12      842.47      886.95     35.06 o 
 -10   4  12     1809.96     2116.65     62.91 o 
  -8   4  12     1451.83     1529.34     53.61 o 
  -6   4  12       38.95       61.06     12.20 o 
  -4   4  12      331.97      291.42     18.53 o 
  -2   4  12      108.66      124.71     13.99 o 
   0   4  12       10.14       14.31      9.78 o 
   2   4  12        6.24       12.24      9.43 o 
   4   4  12      506.77      499.52     28.24 o 
   6   4  12      874.72      964.22     34.02 o 
   8   4  12     1757.03     1719.60     61.22 o 
  10   4  12       19.11       10.57     15.07 o 
  12   4  12      490.09      500.12     39.25 o 
  14   4  12      339.48      317.62     35.03 o 
  16   4  12       34.78       54.01     22.26 o 
  18   4  12      887.60      919.58     64.24 o 
  20   4  12        9.77       21.93     13.23 o 
  22   4  12      408.72      435.08     32.71 o 
  24   4  12        3.55       20.67     18.51 o 
 -25   5  12      203.60      178.05     63.86 o 
 -23   5  12      250.27      265.18     65.69 o 
 -21   5  12      422.35      431.98     76.79 o 
 -19   5  12      223.40      335.23     52.08 o 
 -17   5  12        0.04       11.08     20.20 o 
 -15   5  12        1.60       14.08     19.63 o 
 -13   5  12      431.54      409.13    123.16 o 
 -11   5  12      656.79      590.67     60.67 o 
  -9   5  12      870.43      908.69     44.41 o 
  -7   5  12     2422.46     2499.87    120.27 o 
  -5   5  12       29.22       27.58     13.63 o 
  -3   5  12      143.63       88.05     15.62 o 
  -1   5  12     1035.95      943.50     40.44 o 
   1   5  12        1.00       -9.66     10.01 o 
   3   5  12       73.20       93.90     16.63 o 
   5   5  12       82.53       46.96     22.61 o 
   7   5  12     1091.36     1156.32     51.46 o 
   9   5  12       13.15        6.95     12.86 o 
  11   5  12       27.28       22.00     17.72 o 
  13   5  12       22.81       43.64     19.37 o 
  15   5  12       39.29       33.43     19.35 o 
  17   5  12        6.70       27.44     23.17 o 
  19   5  12      275.75      202.92     41.26 o 
  21   5  12      135.39      148.23     39.92 o 
 -22   6  12        3.83      -14.29     39.38 o 
 -20   6  12       82.38       99.59     49.87 o 
 -18   6  12        2.86        4.93     25.10 o 
 -16   6  12        8.41       19.46     29.35 o 
 -14   6  12       61.72       85.30     38.32 o 
 -12   6  12       17.53      -31.02     22.96 o 
 -10   6  12      181.75      218.50     45.77 o 
  -8   6  12        2.54       19.16     24.33 o 
  -6   6  12      227.74      256.27     28.15 o 
  -4   6  12      164.93      161.40     23.28 o 
  -2   6  12        0.01       -0.17     11.46 o 
   0   6  12        9.69        9.28     12.75 o 
   2   6  12      552.11      556.43     35.99 o 
   4   6  12      602.81      585.83     72.86 o 
   6   6  12        1.49       12.29     13.94 o 
   8   6  12      247.44      182.49     41.94 o 
  10   6  12       34.73       49.17     19.06 o 
  12   6  12        6.72       14.35     24.40 o 
  14   6  12      159.60      198.78     34.68 o 
  16   6  12       82.19       83.18     30.21 o 
  18   6  12        0.18       33.39     25.09 o 
 -17   7  12        0.53      -28.59     34.36 o 
 -15   7  12      378.59      401.57     70.70 o 
 -13   7  12        5.83       -0.46     29.80 o 
 -11   7  12        7.67       33.00     31.93 o 
  -9   7  12        4.38       12.92     29.19 o 
  -7   7  12      257.31      280.02     31.89 o 
  -5   7  12      420.23      442.89     36.71 o 
  -3   7  12      111.19      160.62     25.72 o 
  -1   7  12        5.27       -3.99     14.69 o 
   1   7  12      633.75      619.11     42.70 o 
   3   7  12      285.86      265.58     32.91 o 
   5   7  12      203.33      192.15     31.85 o 
   7   7  12       44.21        6.58     18.23 o 
   9   7  12        6.75       -2.19     18.11 o 
  11   7  12      207.01      226.53     37.00 o 
  13   7  12      424.71      405.06     46.65 o 
 -10   8  12      717.87      939.22    114.57 o 
  -8   8  12      158.99      142.53     28.93 o 
  -6   8  12      351.13      357.42     36.20 o 
  -4   8  12        1.10       10.15     19.46 o 
  -2   8  12        0.05        2.24     18.79 o 
   0   8  12        1.74        1.02     17.63 o 
   2   8  12       57.52       89.73     25.87 o 
   4   8  12      164.92      131.42     28.68 o 
 -31   1  13       51.86       28.61     18.73 o 
 -29   1  13      150.33      133.22     27.59 o 
 -27   1  13      250.47      254.27     26.99 o 
 -25   1  13      309.51      304.69     27.30 o 
 -23   1  13       11.81       32.73     25.27 o 
 -21   1  13       65.91       22.19     10.45 o 
 -19   1  13      224.15      257.60     18.25 o 
 -17   1  13     1694.34     1744.02     31.10 o 
 -15   1  13      134.97      147.42      9.90 o 
 -13   1  13     1389.21     1297.73     28.05 o 
 -11   1  13      693.86      607.65     18.46 o 
  -9   1  13     3076.75     3188.34     36.14 o 
  -7   1  13     1322.99     1239.35     19.57 o 
  -5   1  13      305.15      303.21     11.65 o 
  -3   1  13     1643.83     1701.11     25.46 o 
  -1   1  13     1454.19     1527.46     22.86 o 
   1   1  13       10.83        7.16      3.52 o 
   3   1  13      179.49      146.77      8.68 o 
   5   1  13     7401.24     7526.22     65.37 o 
   7   1  13     1033.72     1010.33     16.57 o 
   9   1  13      782.58      742.50     18.09 o 
  11   1  13        1.63       10.94      5.11 o 
  13   1  13       64.10       57.41     11.88 o 
  15   1  13      781.10      773.96     26.95 o 
  17   1  13       22.68       12.18      9.47 o 
  19   1  13        5.76       22.00     11.04 o 
  21   1  13       44.80       45.69     14.67 o 
  23   1  13       47.02       49.58     17.85 o 
  25   1  13      233.74      240.69     29.67 o 
  27   1  13      384.74      418.64     63.95 o 
 -32   2  13        8.25        5.00     25.72 o 
 -30   2  13        3.12        3.98     24.45 o 
 -28   2  13       14.67       34.94     25.01 o 
 -26   2  13        0.90       -8.05     18.59 o 
 -24   2  13        9.64        4.02      9.98 o 
 -22   2  13       62.01       76.16     12.43 o 
 -20   2  13      300.28      319.63     29.32 o 
 -18   2  13       24.27       39.59      9.42 o 
 -16   2  13      788.80      761.84     19.92 o 
 -14   2  13     7174.75     6925.24     84.08 o 
 -12   2  13     2660.62     2726.85     42.57 o 
 -10   2  13     1099.69     1039.03     17.52 o 
  -8   2  13        0.90        3.65      3.34 o 
  -6   2  13     1316.84     1186.74     19.15 o 
  -4   2  13      455.00      448.46     10.64 o 
  -2   2  13      711.13      705.06     12.12 o 
   0   2  13      676.44      720.15     12.09 o 
   2   2  13        8.32       16.41      4.09 o 
   4   2  13     5214.23     5279.64     56.64 o 
   6   2  13      772.00      756.89     20.95 o 
   8   2  13      143.81      186.12     10.31 o 
  10   2  13     1767.68     1788.03     30.99 o 
  12   2  13     2971.72     3051.21     53.25 o 
  14   2  13      275.89      293.51     24.24 o 
  16   2  13       20.75       20.58      9.68 o 
  18   2  13      340.01      278.48     35.03 o 
  20   2  13        1.02       -9.43     10.58 o 
  22   2  13       75.54       72.53     15.25 o 
  24   2  13        0.04       13.57     15.00 o 
  26   2  13      340.74      317.11     67.51 o 
 -29   3  13        8.58       32.02     24.91 o 
 -27   3  13      232.78      271.35     63.79 o 
 -25   3  13       97.28      127.57     46.45 o 
 -23   3  13       11.00      -15.12     16.64 o 
 -21   3  13      438.99      397.32     72.51 o 
 -19   3  13       75.54       75.48     18.29 o 
 -17   3  13      255.36      253.09     24.03 o 
 -15   3  13      805.67      960.20     37.02 o 
 -13   3  13     2198.88     2223.97     47.24 o 
 -11   3  13      366.41      362.35     17.64 o 
  -9   3  13      667.21      598.31     20.64 o 
  -7   3  13       10.03       14.72      4.94 o 
  -5   3  13      624.04      751.90     21.15 o 
  -3   3  13      347.51      317.38     21.65 o 
  -1   3  13      578.39      520.53     18.71 o 
   1   3  13      352.72      336.54     18.97 o 
   3   3  13      149.69      155.98     14.43 o 
   5   3  13      443.57      497.08     22.90 o 
   7   3  13      203.60      190.45     12.98 o 
   9   3  13      757.08      697.34     25.92 o 
  11   3  13       65.97       25.74     11.02 o 
  13   3  13     1616.85     1688.76     68.39 o 
  15   3  13      392.22      422.29     35.11 o 
  17   3  13      205.24      207.41     23.04 o 
  19   3  13      392.54      466.47     33.85 o 
  21   3  13      174.09      158.12     27.02 o 
  23   3  13        8.26       11.30     22.53 o 
  25   3  13        6.19       14.09     25.88 o 
 -28   4  13      194.62      248.45     39.84 o 
 -26   4  13      123.15       97.62     27.83 o 
 -24   4  13       62.92       65.46     21.91 o 
 -22   4  13       79.61       63.31     28.74 o 
 -20   4  13      670.02      624.40    116.70 o 
 -18   4  13      476.01      405.49     27.62 o 
 -16   4  13     1487.92     1356.44     42.47 o 
 -14   4  13       70.60       65.74     29.80 o 
 -12   4  13     3940.32     3996.29    112.73 o 
 -10   4  13       11.71       30.50     27.14 o 
  -8   4  13       64.81       91.40     21.60 o 
  -6   4  13     2352.25     2067.71     52.46 o 
  -4   4  13     2513.70     2474.18     61.05 o 
  -2   4  13        3.77       -5.52      7.96 o 
   0   4  13       94.86      103.78     19.99 o 
   2   4  13       94.93       51.31     12.93 o 
   4   4  13       27.18       26.63     11.29 o 
   6   4  13      647.11      646.31     33.74 o 
   8   4  13     5445.54     5355.67    126.45 o 
  10   4  13       21.31       32.54     15.75 o 
  12   4  13       75.50       58.06     32.48 o 
  14   4  13       54.85       85.95     23.36 o 
  16   4  13       10.91       22.08     19.38 o 
  18   4  13       20.09       28.80     22.78 o 
  20   4  13        8.78       17.36     16.85 o 
  22   4  13      242.91      322.43     67.43 o 
 -25   5  13       11.51        1.82     49.87 o 
 -23   5  13       27.20       39.69     44.55 o 
 -21   5  13       42.32       10.04     36.34 o 
 -19   5  13       34.93      -20.68     24.78 o 
 -17   5  13        4.83       29.01     23.66 o 
 -15   5  13      149.29      102.00     30.94 o 
 -13   5  13      418.26      356.49     42.75 o 
 -11   5  13     1143.56     1096.20     84.08 o 
  -9   5  13      248.35       98.07     30.56 o 
  -7   5  13       25.14       23.93     14.82 o 
  -5   5  13     1044.43     1152.81     55.12 o 
  -3   5  13      135.57      140.99     20.29 o 
  -1   5  13      117.41       96.06     20.38 o 
   1   5  13       46.36       42.32     14.78 o 
   3   5  13      807.30      714.69     40.77 o 
   5   5  13      110.10       86.55     26.74 o 
   7   5  13       10.56        0.82     12.46 o 
   9   5  13     1417.52     1321.34     57.46 o 
  11   5  13       98.65       77.46     21.19 o 
  13   5  13       13.61       17.58     17.75 o 
  15   5  13        2.20       10.64     18.10 o 
  17   5  13        3.91        8.32     23.66 o 
  19   5  13       92.71      122.24     36.70 o 
  21   5  13        1.12       -0.89     26.55 o 
 -22   6  13       52.42       51.55     46.53 o 
 -20   6  13        6.61        5.93     34.36 o 
 -18   6  13       50.08       27.37     38.32 o 
 -16   6  13       73.22       58.69     38.01 o 
 -14   6  13       29.15       -1.98     26.46 o 
 -12   6  13       23.30      -15.21     22.96 o 
 -10   6  13       10.24       30.11     26.91 o 
  -8   6  13       46.89       36.29     17.38 o 
  -6   6  13        3.45       10.94     14.94 o 
  -4   6  13      174.32      201.77     27.10 o 
  -2   6  13        0.09        2.10     12.40 o 
   0   6  13      582.80      563.33     54.90 o 
   2   6  13      448.21      434.33     34.64 o 
   4   6  13      318.53      289.29     30.27 o 
   6   6  13       82.72       54.52     18.07 o 
   8   6  13       38.15       33.82     18.65 o 
  10   6  13        5.92       30.97     19.20 o 
  12   6  13       71.36       13.76     32.23 o 
  14   6  13      311.87      276.59     40.99 o 
  16   6  13      127.10      129.21     34.35 o 
 -17   7  13       44.03       98.68     44.55 o 
 -15   7  13       18.82       26.00     34.97 o 
 -13   7  13       19.50       41.51     35.73 o 
 -11   7  13        0.98       -3.04     28.43 o 
  -9   7  13       75.41       42.30     21.19 o 
  -7   7  13        0.05       15.24     37.02 o 
  -5   7  13       68.90       38.06     21.36 o 
  -3   7  13      204.66      177.21     28.16 o 
  -1   7  13      103.59      125.83     33.60 o 
   1   7  13       84.67      134.70     25.32 o 
   3   7  13       89.80       82.53     23.31 o 
   5   7  13      107.77      139.53     28.36 o 
   7   7  13      148.99      157.06     46.30 o 
   9   7  13       84.72       72.14     56.26 o 
  11   7  13       67.66       -6.50     20.60 o 
  -8   8  13      177.71      180.56     30.99 o 
  -6   8  13       22.16       23.16     20.87 o 
  -4   8  13      152.31      118.13     27.04 o 
  -2   8  13      107.76      125.21     27.26 o 
   0   8  13       69.84       60.74     23.65 o 
   2   8  13       94.42       85.27     24.95 o 
 -32   0  14      302.95      444.35     72.00 o 
 -30   0  14      206.12      242.01     92.75 o 
 -28   0  14      917.48     1069.11     60.40 o 
 -26   0  14      577.61      481.02     75.65 o 
 -24   0  14     1283.18     1247.14     64.24 o 
 -22   0  14     5502.24     5350.47    137.13 o 
 -20   0  14        0.62        6.15     12.29 o 
 -18   0  14     5046.58     4941.17    104.75 o 
 -16   0  14     1714.24     1735.81     47.22 o 
 -14   0  14      562.98      550.14     21.63 o 
 -12   0  14     9635.15     9267.51    117.48 o 
 -10   0  14      261.57      285.86     18.72 o 
  -8   0  14        5.44        1.95      5.84 o 
  -6   0  14     5369.04     5410.68     74.76 o 
  -4   0  14    15554.43    15831.20    180.09 o 
  -2   0  14      209.55      302.94     19.95 o 
   0   0  14     5127.31     5027.81    105.18 o 
   2   0  14     1478.22     1755.02     42.54 o 
   4   0  14     5599.58     5771.19     68.76 o 
   6   0  14     1624.19     1586.39     30.70 o 
   8   0  14      765.88      749.57     21.88 o 
  10   0  14       12.42        8.31      7.04 o 
  12   0  14      854.55      821.32     24.65 o 
  14   0  14      156.33      106.15     14.43 o 
  16   0  14      334.23      155.60     31.63 o 
  18   0  14      564.92      620.44     88.27 o 
  20   0  14      949.73     1035.20     56.81 o 
  22   0  14      723.87      825.45    124.91 o 
  24   0  14       89.00       70.02     46.53 o 
  26   0  14        4.56       38.03     26.28 o 
 -31   1  14       12.72       22.70     21.59 o 
 -29   1  14        2.44        0.19     16.33 o 
 -27   1  14      915.32      922.62     43.44 o 
 -25   1  14      308.36      382.25     35.26 o 
 -23   1  14      538.35      559.91     52.53 o 
 -21   1  14     1605.25     1587.61     42.42 o 
 -19   1  14      201.02      201.25     17.15 o 
 -17   1  14      544.06      564.14     18.40 o 
 -15   1  14     1397.87     1368.15     25.71 o 
 -13   1  14      889.20      933.38     21.21 o 
 -11   1  14      302.30      327.76     11.89 o 
  -9   1  14       55.72       59.84      6.22 o 
  -7   1  14     1094.51     1265.43     20.30 o 
  -5   1  14     1500.57     1383.30     24.15 o 
  -3   1  14       15.04       33.76      5.21 o 
  -1   1  14     1177.43     1103.83     25.05 o 
   1   1  14       43.01       43.48      4.98 o 
   3   1  14      486.58      610.77     12.45 o 
   5   1  14      596.58      665.72     17.67 o 
   7   1  14       55.92       70.26      6.06 o 
   9   1  14        0.54        0.39      4.57 o 
  11   1  14        9.29       17.87      6.34 o 
  13   1  14        0.47        5.43      7.19 o 
  15   1  14      389.98      371.43     19.37 o 
  17   1  14      302.11      291.96     22.26 o 
  19   1  14       52.28       32.99     12.58 o 
  21   1  14        7.78        1.20     13.24 o 
  23   1  14       23.87       47.82     18.74 o 
  25   1  14       22.86        8.23     17.88 o 
 -30   2  14       22.28       29.60     26.10 o 
 -28   2  14        9.47       22.38     22.97 o 
 -26   2  14       43.68       26.62     23.34 o 
 -24   2  14       66.02       48.34     12.22 o 
 -22   2  14       83.12       98.50     14.00 o 
 -20   2  14       82.22       68.38     11.50 o 
 -18   2  14      122.74       91.90     11.94 o 
 -16   2  14      143.45      151.08     10.64 o 
 -14   2  14      405.59      377.46     20.02 o 
 -12   2  14     1903.67     1930.83     34.04 o 
 -10   2  14       37.19       48.94      5.56 o 
  -8   2  14     1608.14     1644.41     23.01 o 
  -6   2  14      571.22      690.82     15.26 o 
  -4   2  14      550.47      608.73     12.68 o 
  -2   2  14      770.21      713.33     17.42 o 
   0   2  14      498.04      529.95     12.54 o 
   2   2  14     5527.42     5128.91     55.90 o 
   4   2  14      454.31      556.02     15.41 o 
   6   2  14     1523.54     1439.16     25.19 o 
   8   2  14        7.03        2.82      6.88 o 
  10   2  14        0.14       16.25      6.63 o 
  12   2  14     1502.99     1532.24     50.74 o 
  14   2  14       39.54       40.13     10.64 o 
  16   2  14       46.64       51.05     11.41 o 
  18   2  14       66.18      101.12     19.34 o 
  20   2  14        6.48      -11.17     10.79 o 
  22   2  14       15.86       24.08     12.59 o 
  24   2  14       88.43      134.83     20.90 o 
  26   2  14       71.77       63.60     41.89 o 
 -29   3  14       15.11       29.11     24.50 o 
 -27   3  14        6.79       -5.05     19.87 o 
 -25   3  14       81.25      101.38     26.35 o 
 -23   3  14      693.33      572.28     43.75 o 
 -21   3  14     1245.77     1253.39     50.38 o 
 -19   3  14      485.70      432.13     42.11 o 
 -17   3  14      109.86      108.69     21.94 o 
 -15   3  14        1.69       23.32     12.24 o 
 -13   3  14     3132.91     2911.39     56.84 o 
 -11   3  14      110.97      125.91     24.27 o 
  -9   3  14     2621.27     2698.21     54.01 o 
  -7   3  14      101.79      108.24     17.14 o 
  -5   3  14       97.98      100.65      7.35 o 
  -3   3  14      953.09      680.97    110.74 o 
  -1   3  14      119.19      103.19     12.93 o 
   1   3  14      261.11      260.91     19.58 o 
   3   3  14        5.34       29.89     10.47 o 
   5   3  14       11.35       10.41      6.14 o 
   7   3  14       12.95        6.09      7.59 o 
   9   3  14        0.02        7.44      9.28 o 
  11   3  14       61.70       49.63     12.27 o 
  13   3  14      388.20      413.92     27.16 o 
  15   3  14      417.95      477.05     30.85 o 
  17   3  14       37.61       33.59     14.75 o 
  19   3  14       38.21       27.37     25.41 o 
  21   3  14       22.71       13.49     18.72 o 
  23   3  14       21.14       55.79     26.37 o 
 -28   4  14       10.18       22.50     25.70 o 
 -26   4  14       72.76       64.93     27.52 o 
 -24   4  14      139.86       78.29     47.74 o 
 -22   4  14      106.62      155.55     24.85 o 
 -20   4  14      142.85      125.45     25.70 o 
 -18   4  14      123.53       84.68     31.09 o 
 -16   4  14       78.73       86.92     14.52 o 
 -14   4  14     2151.78     2038.55    120.73 o 
 -12   4  14        5.00       10.88     24.56 o 
 -10   4  14        5.44        3.04     18.02 o 
  -8   4  14     1853.48     1978.15     63.01 o 
  -6   4  14     2713.04     2568.94     70.83 o 
  -4   4  14     2832.33     2673.54    158.89 o 
  -2   4  14      966.70      950.65     58.30 o 
   0   4  14     2303.93     2008.94     72.09 o 
   2   4  14        1.24        9.37     10.17 o 
   4   4  14      535.78      519.51     31.32 o 
   6   4  14      542.65      525.81     32.12 o 
   8   4  14      392.28      392.27     50.46 o 
  10   4  14      502.68      441.90     38.47 o 
  12   4  14     1744.99     1658.40     67.52 o 
  14   4  14      224.56      237.95     32.67 o 
  16   4  14       29.61       48.42     20.84 o 
  18   4  14        1.71       -5.55     19.29 o 
  20   4  14      114.84      121.66     35.78 o 
  22   4  14      357.22      412.21     74.96 o 
 -25   5  14       14.54       30.41     49.72 o 
 -23   5  14      172.28       56.71     49.57 o 
 -21   5  14      259.78      213.18     64.93 o 
 -19   5  14        3.99       29.65     35.88 o 
 -17   5  14        4.38       10.49     30.71 o 
 -15   5  14        8.17       26.88     21.22 o 
 -13   5  14        5.22        5.77     18.00 o 
 -11   5  14      103.62      116.01     36.34 o 
  -9   5  14      648.49      614.86     43.41 o 
  -7   5  14       14.25        9.54     14.73 o 
  -5   5  14      195.58      180.66     24.98 o 
  -3   5  14       99.55       76.77     19.29 o 
  -1   5  14       57.48       59.65     15.59 o 
   1   5  14       96.42       91.73     23.32 o 
   3   5  14      171.85      182.09     23.84 o 
   5   5  14       50.34       45.56     16.58 o 
   7   5  14        2.62       23.68     16.44 o 
   9   5  14        5.88       19.00     16.34 o 
  11   5  14      130.48       63.05     34.43 o 
  13   5  14       36.50       30.96     19.90 o 
  15   5  14      852.40      724.11    103.01 o 
  17   5  14      272.84      327.16     48.04 o 
  19   5  14       65.56       76.13     33.42 o 
 -22   6  14       17.05      -15.81     42.42 o 
 -20   6  14       11.77       -1.06     39.84 o 
 -18   6  14       51.47       48.20     39.84 o 
 -16   6  14        0.22       24.18     34.36 o 
 -14   6  14       54.16       81.04     38.32 o 
 -12   6  14       14.65      -19.77     26.15 o 
 -10   6  14      213.97      266.01     81.12 o 
  -8   6  14       65.10       50.50     20.07 o 
  -6   6  14       13.94      -14.80     14.82 o 
  -4   6  14       62.41       28.53     16.44 o 
  -2   6  14        1.22       16.80     14.79 o 
   0   6  14      162.98      171.47     29.20 o 
   2   6  14        2.96       12.08     14.56 o 
   4   6  14      696.55      710.58     67.54 o 
   6   6  14        0.42       -3.97     15.64 o 
   8   6  14        4.80       -2.63     15.13 o 
  10   6  14       57.68       66.58     25.02 o 
  12   6  14       15.54        8.62     21.09 o 
  14   6  14       29.54       24.77     24.22 o 
  16   6  14        5.11        1.24     23.44 o 
 -17   7  14       27.38       -1.22     37.56 o 
 -15   7  14       70.05       82.72     47.29 o 
 -13   7  14      297.25      410.08     71.16 o 
 -11   7  14       17.05       38.99     21.69 o 
  -9   7  14       72.90       96.19     24.75 o 
  -7   7  14       49.10       74.00     22.86 o 
  -5   7  14      338.66      430.67     59.22 o 
  -3   7  14      585.73      693.35     47.59 o 
  -1   7  14      444.98      515.92     42.82 o 
   1   7  14      232.72      279.15     34.86 o 
   3   7  14       11.95       -0.22     18.63 o 
   5   7  14       15.39       35.35     20.95 o 
   7   7  14        0.21       -3.05     19.33 o 
   9   7  14      457.09      398.73     44.96 o 
  11   7  14      194.56      211.91     37.83 o 
  -6   8  14      684.32      834.35    105.90 o 
  -4   8  14        1.00       -2.20     19.78 o 
  -2   8  14       22.50       37.98     22.60 o 
   0   8  14        0.28       18.91     23.26 o 
 -31   1  15      211.55      238.71     53.47 o 
 -29   1  15       13.59        5.04     16.40 o 
 -27   1  15        4.11        2.17     14.88 o 
 -25   1  15       55.29       74.29     18.56 o 
 -23   1  15      524.17      574.68     47.25 o 
 -21   1  15       69.87       72.20     23.09 o 
 -19   1  15      376.38      415.62     22.43 o 
 -17   1  15      120.12      115.00     10.94 o 
 -15   1  15       22.12       18.79      6.98 o 
 -13   1  15      461.61      497.70     15.38 o 
 -11   1  15      265.04      257.89     11.93 o 
  -9   1  15     6586.54     6236.49     62.96 o 
  -7   1  15       30.04       39.02      5.73 o 
  -5   1  15      710.91      739.54     16.41 o 
  -3   1  15       57.94       38.44      5.87 o 
  -1   1  15       38.24       40.18      5.82 o 
   1   1  15        8.59        9.19      4.49 o 
   3   1  15     2519.69     2520.74     33.09 o 
   5   1  15     2016.37     1990.32     28.76 o 
   7   1  15      615.05      596.76     15.90 o 
   9   1  15     1805.01     1768.80     30.41 o 
  11   1  15      375.26      283.77     17.92 o 
  13   1  15      330.53      307.86     18.30 o 
  15   1  15      128.55      124.19     14.20 o 
  17   1  15        2.38       18.82     11.28 o 
  19   1  15       49.93       60.58     15.59 o 
  21   1  15      118.93       88.47     17.93 o 
  23   1  15       26.32       27.45     18.27 o 
  25   1  15      693.34      758.59     51.00 o 
 -30   2  15       58.04       44.97     33.30 o 
 -28   2  15       11.28       -2.75     20.84 o 
 -26   2  15      103.34       51.89     24.34 o 
 -24   2  15       69.48       83.79     14.62 o 
 -22   2  15      146.40       88.59     17.51 o 
 -20   2  15       22.13       34.36     12.04 o 
 -18   2  15     1446.27     1470.78     80.61 o 
 -16   2  15      285.16      278.80     14.24 o 
 -14   2  15     2783.26     2697.97     60.77 o 
 -12   2  15      391.90      352.44     15.18 o 
 -10   2  15      449.82      468.88     14.89 o 
  -8   2  15      480.96      541.62     22.78 o 
  -6   2  15       30.46       22.79      4.68 o 
  -4   2  15      342.30      344.28     13.31 o 
  -2   2  15      199.36      180.10      9.19 o 
   0   2  15        8.36        8.99      5.01 o 
   2   2  15     1139.84     1029.92     20.73 o 
   4   2  15     2611.33     2602.42     41.59 o 
   6   2  15       64.67       84.63     10.67 o 
   8   2  15        6.86       -1.22      5.76 o 
  10   2  15     3927.55     3941.87     62.63 o 
  12   2  15      444.89      424.45     33.80 o 
  14   2  15        1.11        6.72      8.72 o 
  16   2  15        3.44        5.69      9.97 o 
  18   2  15      121.21      113.99     16.19 o 
  20   2  15       19.70       30.28     12.79 o 
  22   2  15      174.97      182.26     21.01 o 
  24   2  15       82.16       69.66     18.87 o 
 -29   3  15        3.34      -17.58     22.31 o 
 -27   3  15        5.32       -0.37     21.85 o 
 -25   3  15       19.45       -9.00     19.53 o 
 -23   3  15     1033.07      994.30     55.69 o 
 -21   3  15      737.94      717.95     40.42 o 
 -19   3  15      928.63      968.87     63.86 o 
 -17   3  15       16.74       18.66     16.00 o 
 -15   3  15     2429.28     2664.12     62.59 o 
 -13   3  15      168.92      188.08     17.86 o 
 -11   3  15      793.22      752.50     29.13 o 
  -9   3  15     1930.17     1776.54     39.98 o 
  -7   3  15      573.83      524.78     29.10 o 
  -5   3  15     4261.97     3906.29     66.96 o 
  -3   3  15     2341.00     2231.51     37.01 o 
  -1   3  15      422.30      381.96     23.69 o 
   1   3  15      678.30      653.90     28.82 o 
   3   3  15     1194.77     1217.52     42.39 o 
   5   3  15      134.29      154.54     22.13 o 
   7   3  15       55.79       59.65     10.82 o 
   9   3  15     3790.81     3811.08    104.75 o 
  11   3  15        0.01        4.38     10.83 o 
  13   3  15      287.32      324.19     25.28 o 
  15   3  15       56.95       62.78     15.92 o 
  17   3  15       24.58       32.77     15.57 o 
  19   3  15        6.20       44.75     19.89 o 
  21   3  15      167.92      223.02     32.74 o 
  23   3  15       72.47       42.98     25.99 o 
 -28   4  15       71.92       98.83     32.54 o 
 -26   4  15      194.85      222.60     36.95 o 
 -24   4  15       46.36       47.14     24.48 o 
 -22   4  15      163.74      173.41     48.12 o 
 -20   4  15       20.17       30.21     33.07 o 
 -18   4  15      111.59      136.14     31.25 o 
 -16   4  15      118.55       98.90     15.06 o 
 -14   4  15     1118.11     1206.68     91.38 o 
 -12   4  15       26.36       13.88     20.75 o 
 -10   4  15      641.04      650.95     38.14 o 
  -8   4  15     3472.94     3419.28     88.25 o 
  -6   4  15     1918.44     1922.26     72.49 o 
  -4   4  15      535.09      437.89     36.45 o 
  -2   4  15     1553.18     1421.40     52.53 o 
   0   4  15     3584.10     3492.33     91.09 o 
   2   4  15      652.73      620.22     33.66 o 
   4   4  15     1841.86     2011.43     59.66 o 
   6   4  15      874.39      771.11     39.94 o 
   8   4  15     1759.97     1695.17     65.17 o 
  10   4  15      103.02       69.73     19.67 o 
  12   4  15       47.07       18.91     16.26 o 
  14   4  15      158.63      131.57     26.77 o 
  16   4  15       15.67       -0.93     19.82 o 
  18   4  15      100.45      136.58     50.56 o 
  20   4  15       29.13       28.43     33.00 o 
  22   4  15       94.13       88.19     47.90 o 
 -25   5  15       63.32       58.39     51.39 o 
 -23   5  15       58.48        1.67     41.66 o 
 -21   5  15        4.14      -30.56     32.54 o 
 -19   5  15       98.41      101.72     45.92 o 
 -17   5  15      113.93       57.17     37.10 o 
 -15   5  15      291.20      270.19     59.60 o 
 -13   5  15       22.71       37.40     29.19 o 
 -11   5  15     1027.65     1061.47     83.93 o 
  -9   5  15      451.67      491.39     40.78 o 
  -7   5  15      189.85      180.70     28.16 o 
  -5   5  15      278.08      318.38     33.15 o 
  -3   5  15       39.38       18.11     15.89 o 
  -1   5  15     1941.55     1895.39     64.21 o 
   1   5  15        2.84      -12.07     11.77 o 
   3   5  15      157.06      142.95     23.23 o 
   5   5  15      718.62      733.21     51.03 o 
   7   5  15       35.68       21.51     15.56 o 
   9   5  15       60.56       21.17     16.62 o 
  11   5  15        6.32       21.75     18.64 o 
  13   5  15        0.49       24.35     20.78 o 
  15   5  15        0.01       15.30     24.26 o 
  17   5  15       13.97       33.71     25.90 o 
  19   5  15        8.05       11.95     27.95 o 
 -22   6  15       91.45      125.75     55.35 o 
 -20   6  15       76.29       86.06     46.22 o 
 -18   6  15        2.00       34.67     36.80 o 
 -16   6  15        0.56       26.15     34.97 o 
 -14   6  15       16.84       18.55     33.00 o 
 -12   6  15      115.68       93.66     40.29 o 
 -10   6  15        1.99       10.51     17.26 o 
  -8   6  15      223.00      233.22     31.69 o 
  -6   6  15      492.13      532.29     42.10 o 
  -4   6  15      380.29      430.74     61.28 o 
  -2   6  15      107.55       77.41     22.81 o 
   0   6  15       38.91       53.98     18.77 o 
   2   6  15        0.60       -7.29     13.65 o 
   4   6  15      244.90      252.16     30.64 o 
   6   6  15       45.03       19.09     18.11 o 
   8   6  15       39.49       -3.59     21.97 o 
  10   6  15       10.15        3.79     21.26 o 
  12   6  15       97.01       79.91     28.81 o 
  14   6  15      102.26      133.70     51.32 o 
  16   6  15       49.13       60.69     31.17 o 
 -15   7  15       62.52       91.69     49.26 o 
 -13   7  15        0.03        3.35     20.59 o 
 -11   7  15      448.48      610.83     50.46 o 
  -9   7  15      127.56      128.61     28.03 o 
  -7   7  15       95.59       84.09     24.64 o 
  -5   7  15       67.53       74.03     23.21 o 
  -3   7  15      236.67      188.81     53.75 o 
  -1   7  15       21.22       24.25     20.91 o 
   1   7  15       18.58       14.07     19.70 o 
   3   7  15        0.07      -13.37     20.22 o 
   5   7  15      101.66       86.87     26.70 o 
   7   7  15      257.20      270.86     38.13 o 
   9   7  15       21.61       15.88     22.85 o 
 -32   0  16       17.34       32.25     28.03 o 
 -30   0  16      205.54       92.24     41.59 o 
 -28   0  16      466.50      519.18     46.58 o 
 -26   0  16       85.80      113.40     40.52 o 
 -24   0  16      761.74      827.44    138.21 o 
 -22   0  16     1113.09     1213.26    105.07 o 
 -20   0  16     1319.18     1151.25     46.82 o 
 -18   0  16     5782.72     6092.57    111.07 o 
 -16   0  16      311.74      308.04     20.87 o 
 -14   0  16     1498.68     1420.74     38.61 o 
 -12   0  16      326.86      402.17     35.49 o 
 -10   0  16      123.54      161.89     26.06 o 
  -8   0  16     8240.26     8051.69    114.47 o 
  -6   0  16     3834.81     3653.51     58.79 o 
  -4   0  16     1031.43      948.22     28.22 o 
  -2   0  16      372.49      483.16     19.60 o 
   0   0  16     2394.45     2681.39     47.72 o 
   2   0  16      434.39      472.38     24.17 o 
   4   0  16      265.59      227.98     13.56 o 
   6   0  16     2146.87     2279.15     43.77 o 
   8   0  16     1395.22     1339.74     40.35 o 
  10   0  16     2554.12     2411.63     53.03 o 
  12   0  16     1720.08     1778.05     57.80 o 
  14   0  16      176.69      141.35     56.87 o 
  16   0  16      208.03      150.85     26.57 o 
  18   0  16       24.42       14.42     14.45 o 
  20   0  16      167.31      169.53     30.84 o 
  22   0  16      914.54     1181.80     63.77 o 
  24   0  16        0.13       20.35     23.60 o 
 -31   1  16      144.06      158.03     25.46 o 
 -29   1  16       37.27       29.30     17.87 o 
 -27   1  16       16.35       33.19     18.98 o 
 -25   1  16        0.07        9.16     15.08 o 
 -23   1  16        5.36       -6.71     12.35 o 
 -21   1  16      197.44      180.88     21.23 o 
 -19   1  16       14.56       24.65     11.49 o 
 -17   1  16     1875.54     1815.09     37.53 o 
 -15   1  16      860.89      740.25     21.14 o 
 -13   1  16      209.47      196.45     11.55 o 
 -11   1  16     3750.51     3817.81     47.66 o 
  -9   1  16      126.83      189.90     10.68 o 
  -7   1  16     5428.12     5507.64     63.56 o 
  -5   1  16      412.85      467.00     16.43 o 
  -3   1  16      145.55      153.44     10.09 o 
  -1   1  16      104.72      100.22      8.63 o 
   1   1  16     4910.29     4767.79     64.00 o 
   3   1  16      995.49     1024.03     26.81 o 
   5   1  16      137.43      120.36      9.11 o 
   7   1  16     5228.90     5125.33     62.89 o 
   9   1  16        9.62        8.73      6.85 o 
  11   1  16        1.62        3.41      6.85 o 
  13   1  16       18.38       10.83      9.05 o 
  15   1  16        6.65       18.18      8.88 o 
  17   1  16      288.19      228.90     22.11 o 
  19   1  16       62.50       54.32     15.89 o 
  21   1  16       26.15       13.90     14.47 o 
  23   1  16        0.06       -5.41     16.93 o 
  25   1  16       76.25       59.92     24.62 o 
 -30   2  16        5.46      -13.85     25.24 o 
 -28   2  16       31.70       36.38     25.42 o 
 -26   2  16      158.00      152.71     30.83 o 
 -24   2  16      101.44      136.04     18.16 o 
 -22   2  16       10.41       20.96     11.55 o 
 -20   2  16       42.23       53.41     13.45 o 
 -18   2  16      331.59      262.95     17.70 o 
 -16   2  16      100.52      141.14     13.62 o 
 -14   2  16      648.29      598.71     20.70 o 
 -12   2  16     1258.72     1408.30     29.61 o 
 -10   2  16      603.08      542.45     17.16 o 
  -8   2  16      696.57      752.24     19.04 o 
  -6   2  16       32.69       21.79      5.46 o 
  -4   2  16        0.45        8.46      6.57 o 
  -2   2  16     1743.67     1785.01     27.59 o 
   0   2  16       53.80       39.21      6.85 o 
   2   2  16      477.15      475.91     15.84 o 
   4   2  16      553.62      590.17     17.76 o 
   6   2  16     4028.75     3966.23     52.19 o 
   8   2  16      125.97      100.52     12.21 o 
  10   2  16        0.26       11.42      6.78 o 
  12   2  16      182.29      232.27     17.11 o 
  14   2  16      202.13      184.41     16.39 o 
  16   2  16        4.52       28.01     12.36 o 
  18   2  16        7.84       17.42     11.75 o 
  20   2  16        4.15       10.39     12.67 o 
  22   2  16       75.68       36.62     15.21 o 
  24   2  16        1.14       -0.61     15.89 o 
 -29   3  16      348.28      310.10     43.11 o 
 -27   3  16      524.41      497.43     47.37 o 
 -25   3  16      172.54      180.61     32.54 o 
 -23   3  16        9.60       19.53     30.33 o 
 -21   3  16       16.40       22.90     16.56 o 
 -19   3  16      622.64      685.60     57.93 o 
 -17   3  16     2436.01     2363.87     81.95 o 
 -15   3  16       64.57       66.17     14.09 o 
 -13   3  16      431.73      468.02     25.51 o 
 -11   3  16       10.04        3.11      8.99 o 
  -9   3  16      359.29      329.74     20.79 o 
  -7   3  16        0.59        1.60      8.22 o 
  -5   3  16      689.63      633.15     23.92 o 
  -3   3  16      982.06      932.08     40.00 o 
  -1   3  16       13.70       15.49      6.91 o 
   1   3  16     2877.03     2655.89     62.46 o 
   3   3  16      117.93      124.27     18.07 o 
   5   3  16      688.59      697.46     44.78 o 
   7   3  16     1999.05     1878.31     69.52 o 
   9   3  16       74.77       75.94     17.95 o 
  11   3  16        5.86        2.43     10.81 o 
  13   3  16       33.28       30.10     13.72 o 
  15   3  16       23.20       13.10     14.62 o 
  17   3  16       33.14       29.50     16.63 o 
  19   3  16      555.12      744.23     47.42 o 
  21   3  16      315.67      379.19     68.65 o 
  23   3  16        0.01       37.32     35.58 o 
 -28   4  16        2.94       21.44     25.24 o 
 -26   4  16       13.09        0.30     21.74 o 
 -24   4  16       12.91       24.78     20.07 o 
 -22   4  16       47.99       86.82     21.90 o 
 -20   4  16      310.88      274.93     57.63 o 
 -18   4  16       42.70        6.06     13.02 o 
 -16   4  16      279.66      223.91     20.22 o 
 -14   4  16       24.24       15.66     28.89 o 
 -12   4  16      262.34      191.60     30.71 o 
 -10   4  16      162.03       96.25     27.07 o 
  -8   4  16      682.49      612.17     44.16 o 
  -6   4  16       58.74       13.31     25.01 o 
  -4   4  16     1955.21     1702.06     69.03 o 
  -2   4  16      101.37      122.18     20.45 o 
   0   4  16       47.80       20.55     14.07 o 
   2   4  16       36.87       40.21     27.44 o 
   4   4  16      195.96      227.60     27.92 o 
   6   4  16      331.56      386.16     35.21 o 
   8   4  16      293.81      340.73     35.77 o 
  10   4  16      318.31      292.67     34.01 o 
  12   4  16      105.45       58.31     22.63 o 
  14   4  16       82.87       69.24     24.10 o 
  16   4  16      693.19      746.98     57.00 o 
  18   4  16      224.68      218.02     44.80 o 
  20   4  16        2.47       19.46     32.84 o 
 -25   5  16       65.57       11.86     48.20 o 
 -23   5  16      913.86      848.90    107.65 o 
 -21   5  16      114.91      152.05     53.52 o 
 -19   5  16        2.74       -2.74     32.84 o 
 -17   5  16       14.11       29.50     33.76 o 
 -15   5  16      368.44      275.52     56.71 o 
 -13   5  16        3.09       20.07     31.47 o 
 -11   5  16       15.09       20.59     16.91 o 
  -9   5  16       11.02        6.98     22.50 o 
  -7   5  16        4.37       -0.78     13.85 o 
  -5   5  16      286.35      198.94     28.94 o 
  -3   5  16       10.12        1.26     13.15 o 
  -1   5  16       30.11       20.46     13.32 o 
   1   5  16       45.76       26.54     14.68 o 
   3   5  16      761.02      741.39     51.10 o 
   5   5  16        2.54       13.84     15.37 o 
   7   5  16      694.71      660.66     46.11 o 
   9   5  16      183.13      122.28     37.82 o 
  11   5  16       78.89      117.98     26.69 o 
  13   5  16       84.08       50.20     40.75 o 
  15   5  16      282.32      354.00     49.21 o 
  17   5  16       67.60       85.62     75.42 o 
 -20   6  16        4.57        9.58     41.36 o 
 -18   6  16       17.72       -2.43     36.34 o 
 -16   6  16        0.24      -10.34     33.00 o 
 -14   6  16      172.21      229.90     54.13 o 
 -12   6  16      100.26       69.11     24.62 o 
 -10   6  16       89.78       68.40     40.22 o 
  -8   6  16      113.53      133.22     28.03 o 
  -6   6  16       82.16       92.95     23.97 o 
  -4   6  16      193.74      179.86     29.22 o 
  -2   6  16       39.02       24.66     17.85 o 
   0   6  16      866.01      795.65     47.19 o 
   2   6  16       46.92       31.95     18.67 o 
   4   6  16      134.32      113.61     36.53 o 
   6   6  16        9.71       49.33     22.74 o 
   8   6  16        0.86       -0.05     21.37 o 
  10   6  16       71.48       43.22     23.92 o 
  12   6  16       28.37        7.70     22.82 o 
  14   6  16       46.78       59.80     43.79 o 
 -15   7  16        0.30       34.13     24.88 o 
 -13   7  16      224.75      205.53     35.81 o 
 -11   7  16      320.47      434.92     46.54 o 
  -9   7  16       63.99       45.15     24.89 o 
  -7   7  16      195.72      233.57     34.03 o 
  -5   7  16       38.20       53.46     22.85 o 
  -3   7  16      219.10      230.52     41.66 o 
  -1   7  16      276.53      306.49     38.63 o 
   1   7  16        3.19       18.73     21.07 o 
   3   7  16        0.02       17.16     19.87 o 
   5   7  16      169.03      193.00     37.18 o 
   7   7  16      279.12      291.01     41.74 o 
   9   7  16        0.20       16.76     23.56 o 
 -31   1  17      184.62      198.65     28.80 o 
 -29   1  17      111.52      114.39     22.83 o 
 -27   1  17       12.50        8.01     16.14 o 
 -25   1  17       57.24       71.52     18.83 o 
 -23   1  17       48.23       61.58     17.47 o 
 -21   1  17      707.38      714.90     37.73 o 
 -19   1  17      615.79      683.53     48.63 o 
 -17   1  17     2917.62     2882.07     52.83 o 
 -15   1  17     3470.95     3261.34     50.13 o 
 -13   1  17     2024.08     2034.42     34.76 o 
 -11   1  17     4140.95     4256.63     61.86 o 
  -9   1  17       70.47       33.33      7.32 o 
  -7   1  17     1417.58     1257.22     27.36 o 
  -5   1  17     1597.52     1507.35     27.62 o 
  -3   1  17      410.76      349.97     14.12 o 
  -1   1  17      379.51      399.42     16.60 o 
   1   1  17     3741.06     3605.12     54.34 o 
   3   1  17     2046.28     1965.16     33.08 o 
   5   1  17      356.54      370.55     15.00 o 
   7   1  17      496.74      527.31     19.02 o 
   9   1  17      166.66      147.99     12.04 o 
  11   1  17     1537.26     1542.12     43.48 o 
  13   1  17      780.51      765.23     33.93 o 
  15   1  17        3.73       11.29      9.69 o 
  17   1  17       40.84       39.50     13.70 o 
  19   1  17       58.72       73.28     16.73 o 
  21   1  17        2.47       19.71     13.46 o 
  23   1  17       72.71       89.94     22.85 o 
 -30   2  17       45.48       21.31     26.40 o 
 -28   2  17       82.82      121.17     30.73 o 
 -26   2  17       15.94       40.06     23.76 o 
 -24   2  17       38.08       50.63     12.19 o 
 -22   2  17     1217.72     1171.08     38.52 o 
 -20   2  17     1155.12     1134.33     37.50 o 
 -18   2  17      920.68      937.12     42.86 o 
 -16   2  17     1099.80     1083.17     36.33 o 
 -14   2  17     1747.63     1570.18     41.50 o 
 -12   2  17       40.53       35.98     10.10 o 
 -10   2  17      418.51      437.96     24.45 o 
  -8   2  17     1170.50     1137.37     30.52 o 
  -6   2  17      450.94      420.81     14.28 o 
  -4   2  17      891.63      754.56     20.10 o 
  -2   2  17     1275.14     1233.54     25.71 o 
   0   2  17      563.75      596.50     18.46 o 
   2   2  17       13.57       17.16      6.63 o 
   4   2  17      535.13      543.09     18.60 o 
   6   2  17      260.04      241.94     14.01 o 
   8   2  17        1.19       -6.40      7.21 o 
  10   2  17     2226.44     2261.66     49.74 o 
  12   2  17      224.68      233.73     17.67 o 
  14   2  17       11.62       19.57     11.51 o 
  16   2  17        4.43       -4.89     10.51 o 
  18   2  17       79.78       64.59     15.74 o 
  20   2  17      210.32      211.61     23.82 o 
  22   2  17      238.55      263.89     26.16 o 
  24   2  17       39.28       31.47     17.69 o 
 -29   3  17      148.17      210.67     47.52 o 
 -27   3  17       26.97       64.54     26.77 o 
 -25   3  17        0.81        3.77     19.89 o 
 -23   3  17      291.90      243.46     66.67 o 
 -21   3  17       22.62       35.74     17.89 o 
 -19   3  17       68.21       74.32     22.90 o 
 -17   3  17     2458.35     2426.94     84.69 o 
 -15   3  17      401.16      453.71     31.16 o 
 -13   3  17      199.37      214.07     23.90 o 
 -11   3  17      285.79      347.42     22.88 o 
  -9   3  17       18.10       46.23     11.64 o 
  -7   3  17      263.04      232.26     18.15 o 
  -5   3  17        5.59       13.85      9.12 o 
  -3   3  17      303.34      252.87     25.02 o 
  -1   3  17     1807.72     1811.24     41.20 o 
   1   3  17     2835.42     2759.60     53.52 o 
   3   3  17      283.88      258.95     11.77 o 
   5   3  17     3445.26     3442.12     65.20 o 
   7   3  17      693.94      693.22     39.12 o 
   9   3  17     1162.67     1202.28     45.80 o 
  11   3  17       90.32      123.64     18.05 o 
  13   3  17       37.33       26.04     13.64 o 
  15   3  17      206.57      244.54     47.10 o 
  17   3  17       29.45       45.86     19.34 o 
  19   3  17      259.21      349.54     36.38 o 
  21   3  17        8.95        6.58     37.33 o 
 -26   4  17      202.92      189.91     34.82 o 
 -24   4  17      370.04      332.08     39.23 o 
 -22   4  17      113.14      165.52     38.09 o 
 -20   4  17       26.26       18.20     19.39 o 
 -18   4  17       59.89       36.05     29.80 o 
 -16   4  17      226.64      205.37     21.00 o 
 -14   4  17     2385.50     2290.04    133.35 o 
 -12   4  17      320.10      273.00     35.73 o 
 -10   4  17      319.58      343.97     37.79 o 
  -8   4  17      140.68      112.36     24.57 o 
  -6   4  17       78.27       55.05     18.76 o 
  -4   4  17     1241.68     1037.39     85.53 o 
  -2   4  17     1483.22     1309.61     69.49 o 
   0   4  17      264.46      250.03     28.16 o 
   2   4  17       98.74       91.82     20.35 o 
   4   4  17        0.01       24.00     15.07 o 
   6   4  17     1750.91     1779.69     87.79 o 
   8   4  17       48.94       19.56     16.27 o 
  10   4  17       56.71       55.04     27.27 o 
  12   4  17      122.81      141.29     28.53 o 
  14   4  17        8.62        3.87     19.13 o 
  16   4  17        8.76       20.08     24.76 o 
  18   4  17      558.90      748.65     71.88 o 
  20   4  17        0.01        9.88     39.08 o 
 -23   5  17       50.32       52.76     53.98 o 
 -21   5  17      123.59       46.68     46.83 o 
 -19   5  17       11.50        6.54     36.80 o 
 -17   5  17       58.43       64.93     37.10 o 
 -15   5  17       11.35       21.29     30.87 o 
 -13   5  17        0.03        8.78     18.22 o 
 -11   5  17       91.09       79.88     25.03 o 
  -9   5  17       36.22       33.87     18.88 o 
  -7   5  17      320.45      248.53     33.44 o 
  -5   5  17      492.26      397.49     38.97 o 
  -3   5  17      402.24      348.41     37.34 o 
  -1   5  17     1459.98     1468.29     59.42 o 
   1   5  17       81.03       55.77     18.16 o 
   3   5  17      315.21      276.63     32.42 o 
   5   5  17      748.46      764.41     48.94 o 
   7   5  17       41.59       41.24     19.76 o 
   9   5  17        0.08        1.40     17.42 o 
  11   5  17       14.17       10.64     20.68 o 
  13   5  17       47.18       27.29     24.72 o 
  15   5  17       68.49       63.33     29.78 o 
  17   5  17        1.75        6.96     25.99 o 
 -20   6  17      214.10      177.90     59.45 o 
 -18   6  17        1.81       -2.74     32.08 o 
 -16   6  17        0.13        6.23     31.32 o 
 -14   6  17      161.98      190.09     35.19 o 
 -12   6  17       35.63       72.07     26.30 o 
 -10   6  17       17.17        3.89     18.16 o 
  -8   6  17       20.86       -7.22     18.47 o 
  -6   6  17      233.20      285.04     36.80 o 
  -4   6  17       14.06       22.42     20.56 o 
  -2   6  17      190.23      256.31     36.07 o 
   0   6  17       18.82       21.75     16.82 o 
   2   6  17        0.94       -2.68     15.29 o 
   4   6  17        2.05      -23.56     16.04 o 
   6   6  17       70.15       33.39     22.82 o 
   8   6  17       15.17       52.87     24.58 o 
  10   6  17       63.77      101.75     29.10 o 
  12   6  17      552.11      574.46     58.05 o 
  14   6  17      185.05      157.09     40.52 o 
 -13   7  17       42.03       81.13     27.87 o 
 -11   7  17        2.27       -6.97     27.45 o 
  -9   7  17      166.66      138.34     31.13 o 
  -7   7  17       32.97       31.67     21.74 o 
  -5   7  17        1.19        8.68     20.48 o 
  -3   7  17      331.07      412.60     67.21 o 
  -1   7  17      128.43      130.06     29.83 o 
   1   7  17       56.06      105.96     30.45 o 
   3   7  17      135.04      111.90     34.74 o 
   5   7  17      125.36      108.30     30.10 o 
   7   7  17        1.46      -16.05     20.35 o 
 -30   0  18      121.59      172.57     34.61 o 
 -28   0  18      201.94      191.73     34.51 o 
 -26   0  18       72.03       76.95     25.64 o 
 -24   0  18      395.10      484.80     42.60 o 
 -22   0  18        1.56        2.58     17.52 o 
 -20   0  18      159.97       79.64     22.92 o 
 -18   0  18      571.87      614.74     36.40 o 
 -16   0  18       63.76       32.01     12.49 o 
 -14   0  18     1366.28     1428.20     73.54 o 
 -12   0  18      114.05      114.91     15.60 o 
 -10   0  18     1788.93     1776.49     48.09 o 
  -8   0  18      346.17      288.24     27.68 o 
  -6   0  18      856.76      701.34     27.03 o 
  -4   0  18      154.33      202.24     16.21 o 
  -2   0  18     1462.55     1624.64     39.89 o 
   0   0  18     1155.46     1244.67     34.75 o 
   2   0  18     1355.76     1364.97     37.10 o 
   4   0  18     4372.90     4392.18     69.86 o 
   6   0  18       88.93       75.81     12.08 o 
   8   0  18       25.27       18.16     13.06 o 
  10   0  18       80.35       87.97     28.04 o 
  12   0  18     1510.69     1399.76     61.64 o 
  14   0  18        2.57       34.67     19.08 o 
  16   0  18      237.50      248.28     34.06 o 
  18   0  18      119.21      114.60     26.57 o 
  20   0  18       48.31       62.23     24.74 o 
  22   0  18      645.23      648.49     65.38 o 
  24   0  18      509.34      661.08     56.70 o 
 -31   1  18      309.74      358.05     33.54 o 
 -29   1  18      133.94      111.00     22.86 o 
 -27   1  18        7.22      -13.02     15.03 o 
 -25   1  18        2.56       19.12     15.12 o 
 -23   1  18      198.05      185.14     27.22 o 
 -21   1  18       49.30       25.90     13.14 o 
 -19   1  18       95.51      135.41     16.69 o 
 -17   1  18       63.89       56.87     11.50 o 
 -15   1  18        2.37        5.45      8.18 o 
 -13   1  18      637.87      652.44     20.94 o 
 -11   1  18      622.33      563.22     29.05 o 
  -9   1  18     1412.19     1513.28     28.77 o 
  -7   1  18       12.66       16.01      7.00 o 
  -5   1  18      127.22       81.68      9.06 o 
  -3   1  18      732.03      643.96     33.91 o 
  -1   1  18      561.77      580.17     20.20 o 
   1   1  18     1225.70     1268.00     28.61 o 
   3   1  18      287.64      297.36     14.55 o 
   5   1  18      172.04      185.34     13.55 o 
   7   1  18       70.10       40.03      8.87 o 
   9   1  18      247.71      252.17     17.53 o 
  11   1  18      715.91      631.83     36.24 o 
  13   1  18      511.34      486.52     25.73 o 
  15   1  18      245.44      225.18     22.21 o 
  17   1  18       63.72       18.02     14.22 o 
  19   1  18        1.47       -3.72     13.08 o 
  21   1  18       20.33       19.86     14.67 o 
  23   1  18       92.25       62.40     29.48 o 
 -30   2  18      130.01      156.54     35.72 o 
 -28   2  18        2.16       37.49     25.37 o 
 -26   2  18        0.02       23.57     22.91 o 
 -24   2  18      117.14       84.33     14.71 o 
 -22   2  18      489.10      517.39     41.76 o 
 -20   2  18      249.20      220.64     19.40 o 
 -18   2  18      862.19      799.49     31.87 o 
 -16   2  18       16.65       12.67      8.20 o 
 -14   2  18       53.78       82.56     10.41 o 
 -12   2  18       57.05       99.22     11.74 o 
 -10   2  18     3324.58     3330.08     83.70 o 
  -8   2  18     2231.76     2357.98     43.67 o 
  -6   2  18       30.68       34.37      8.60 o 
  -4   2  18     2405.06     2379.60     38.88 o 
  -2   2  18      151.70      152.87     11.49 o 
   0   2  18      104.09       76.27      9.75 o 
   2   2  18     3594.75     3545.45     50.93 o 
   4   2  18      274.70      256.67     15.12 o 
   6   2  18      192.99      197.99     17.88 o 
   8   2  18      175.10      175.93     15.51 o 
  10   2  18      175.81      201.72     16.86 o 
  12   2  18       40.12       54.25     12.27 o 
  14   2  18       40.87       19.47     11.50 o 
  16   2  18       37.80       29.37     13.57 o 
  18   2  18        5.08       25.97     16.66 o 
  20   2  18        9.07       15.30     16.15 o 
  22   2  18      152.57      170.96     23.50 o 
 -29   3  18        0.59        5.19     26.19 o 
 -27   3  18        2.89       43.14     26.35 o 
 -25   3  18      198.12      175.99     54.13 o 
 -23   3  18      570.70      591.32     46.67 o 
 -21   3  18      182.06      101.51     28.43 o 
 -19   3  18      159.23      152.42     27.22 o 
 -17   3  18      618.76      590.78    156.46 o 
 -15   3  18      192.08      264.99     28.52 o 
 -13   3  18     2099.52     1981.62     60.64 o 
 -11   3  18      380.26      324.77     25.34 o 
  -9   3  18      623.97      585.19     30.91 o 
  -7   3  18       45.00       46.55     13.06 o 
  -5   3  18     1606.87     1579.39     59.61 o 
  -3   3  18      258.52      226.67     18.99 o 
  -1   3  18      467.67      468.85     27.65 o 
   1   3  18      957.63      934.82     35.97 o 
   3   3  18       15.18       20.58      9.23 o 
   5   3  18      617.72      569.53     18.48 o 
   7   3  18      101.65      115.87     17.44 o 
   9   3  18      158.56      127.22     17.45 o 
  11   3  18      327.64      353.92     27.12 o 
  13   3  18       30.41       13.16     14.18 o 
  15   3  18       50.59       47.07     18.44 o 
  17   3  18        1.56       21.45     18.20 o 
  19   3  18       37.70       50.32     27.29 o 
  21   3  18       64.14       53.15     41.21 o 
 -26   4  18      138.97      175.31     34.52 o 
 -24   4  18       50.96       60.21     24.18 o 
 -22   4  18       70.49       66.52     22.43 o 
 -20   4  18        6.02       17.29     17.10 o 
 -18   4  18      253.09      305.42     27.82 o 
 -16   4  18      338.28      300.26     24.37 o 
 -14   4  18      126.55       76.82     24.92 o 
 -12   4  18        3.58       -8.45     15.92 o 
 -10   4  18       13.64        3.06     15.46 o 
  -8   4  18      235.58      205.37     30.53 o 
  -6   4  18      846.85      835.07     52.12 o 
  -4   4  18     1436.07     1255.02    144.68 o 
  -2   4  18        2.17        7.86     15.36 o 
   0   4  18      113.87       83.63     32.25 o 
   2   4  18        6.87        4.17     13.68 o 
   4   4  18      303.61      275.01     49.09 o 
   6   4  18        6.79       -5.13     15.71 o 
   8   4  18      363.50      330.17     36.42 o 
  10   4  18        7.51       15.44     19.11 o 
  12   4  18        0.13       21.57     19.06 o 
  14   4  18        5.17      -10.12     18.84 o 
  16   4  18       82.02       15.41     26.98 o 
  18   4  18       11.41        2.28     32.08 o 
 -23   5  18       20.15       33.00     46.83 o 
 -21   5  18        8.43       61.88     46.07 o 
 -19   5  18      276.83      293.15     65.53 o 
 -17   5  18       65.93       60.82     43.79 o 
 -15   5  18       41.14       11.51     21.37 o 
 -13   5  18      133.71      135.07     29.72 o 
 -11   5  18      129.42       98.66     26.00 o 
  -9   5  18        6.97       -5.09     15.91 o 
  -7   5  18      168.47      173.17     30.04 o 
  -5   5  18      670.06      659.41     49.96 o 
  -3   5  18        4.25        2.51     15.67 o 
  -1   5  18      174.53      174.68     30.62 o 
   1   5  18     1726.55     1732.03     67.77 o 
   3   5  18       72.63       37.03     27.83 o 
   5   5  18       26.74        9.34     17.78 o 
   7   5  18       91.46       67.16     23.84 o 
   9   5  18       54.02       90.09     24.62 o 
  11   5  18       40.17       70.63     29.30 o 
  13   5  18       15.63       -6.61     25.24 o 
  15   5  18      376.65      413.25     56.57 o 
  17   5  18       17.38       29.75     32.15 o 
 -20   6  18       35.70       64.32     50.48 o 
 -18   6  18        4.13       33.60     38.16 o 
 -16   6  18        2.08       20.14     24.05 o 
 -14   6  18       14.32       38.31     23.48 o 
 -12   6  18        0.07       -8.61     19.14 o 
 -10   6  18      456.91      537.01     49.46 o 
  -8   6  18       82.52       31.37     24.71 o 
  -6   6  18       66.16       56.06     22.10 o 
  -4   6  18      660.61      581.46     49.09 o 
  -2   6  18       39.88       50.33     22.68 o 
   0   6  18     1137.45     1167.78     65.05 o 
   2   6  18      152.89      154.34     31.01 o 
   4   6  18        1.74       12.53     20.48 o 
   6   6  18       42.65       57.11     24.78 o 
   8   6  18       32.81       29.47     24.52 o 
  10   6  18        0.19       11.39     24.30 o 
  12   6  18       25.62       30.69     26.18 o 
 -13   7  18        8.80       40.13     25.43 o 
 -11   7  18        1.02       -0.87     25.24 o 
  -9   7  18        2.21       -9.25     20.69 o 
  -7   7  18        5.61        6.51     21.56 o 
  -5   7  18       72.06       34.32     23.45 o 
  -3   7  18      274.59      268.74     39.64 o 
  -1   7  18        0.47       16.71     20.93 o 
   1   7  18       10.20       16.69     29.88 o 
   3   7  18        0.08       -0.03     20.56 o 
   5   7  18      464.18      512.73     61.96 o 
 -29   1  19       39.99       30.66     18.99 o 
 -27   1  19       16.37       47.50     19.42 o 
 -25   1  19      109.83       98.38     34.76 o 
 -23   1  19       21.24       36.62     14.38 o 
 -21   1  19      240.82      261.77     26.02 o 
 -19   1  19      159.03      121.46     18.70 o 
 -17   1  19        2.76        7.40      9.70 o 
 -15   1  19      555.94      482.85     22.21 o 
 -13   1  19      828.79      834.84     26.69 o 
 -11   1  19      157.74      149.23     12.08 o 
  -9   1  19     1175.95     1057.60     26.96 o 
  -7   1  19     2352.48     2531.20     41.92 o 
  -5   1  19      356.54      299.06     18.38 o 
  -3   1  19     1202.40     1085.33     38.70 o 
  -1   1  19       70.85       86.02      9.96 o 
   1   1  19     5954.12     5841.23     78.71 o 
   3   1  19        5.86        9.10      7.74 o 
   5   1  19      437.00      461.13     22.69 o 
   7   1  19      279.71      344.37     17.76 o 
   9   1  19      130.59      106.74     12.43 o 
  11   1  19        3.40       22.91     11.24 o 
  13   1  19       35.94       45.48     14.05 o 
  15   1  19       12.97        6.12     12.50 o 
  17   1  19      511.98      441.17     29.76 o 
  19   1  19      544.87      591.63     45.82 o 
  21   1  19      377.65      449.26     29.51 o 
  23   1  19       93.80       99.98     25.87 o 
 -30   2  19       43.14       17.62     25.81 o 
 -28   2  19        0.45       51.76     31.25 o 
 -26   2  19      106.22      111.34     43.71 o 
 -24   2  19        6.89       12.72     11.16 o 
 -22   2  19      367.05      453.24     27.32 o 
 -20   2  19      131.53      129.20     15.65 o 
 -18   2  19      287.37      311.62     20.66 o 
 -16   2  19     1246.33     1149.88     34.23 o 
 -14   2  19      221.20      204.99     15.11 o 
 -12   2  19      564.84      520.78     28.51 o 
 -10   2  19     2205.53     1852.94     44.65 o 
  -8   2  19      330.91      252.81     23.39 o 
  -6   2  19      494.61      523.79     22.00 o 
  -4   2  19     3594.59     3387.79     60.13 o 
  -2   2  19      170.92      155.67     13.26 o 
   0   2  19       67.55       94.10     11.56 o 
   2   2  19      792.27      784.01     23.53 o 
   4   2  19       30.82       24.44      8.30 o 
   6   2  19     4992.13     4790.00     70.56 o 
   8   2  19     2349.57     2375.22     48.30 o 
  10   2  19       40.93       40.88     11.29 o 
  12   2  19      787.37      772.54     29.42 o 
  14   2  19      622.98      632.12     31.65 o 
  16   2  19       52.62       52.23     15.51 o 
  18   2  19       25.47       13.01     15.01 o 
  20   2  19       74.03       90.79     34.37 o 
  22   2  19       10.27       20.46     17.62 o 
 -27   3  19       74.84       24.17     47.90 o 
 -25   3  19       24.92       32.57     24.19 o 
 -23   3  19      313.36      287.29     36.57 o 
 -21   3  19        0.00        1.98     23.87 o 
 -19   3  19       47.47       48.21     21.55 o 
 -17   3  19     1090.45     1324.60    127.19 o 
 -15   3  19      338.63      257.47     25.73 o 
 -13   3  19     2269.00     2111.95     64.27 o 
 -11   3  19     1290.02     1217.68     45.90 o 
  -9   3  19     1293.74     1217.54     44.08 o 
  -7   3  19        6.97       17.68     11.34 o 
  -5   3  19      424.77      441.58     28.60 o 
  -3   3  19        3.81       15.40     10.13 o 
  -1   3  19       19.87       39.42     11.43 o 
   1   3  19       16.08       26.73      6.89 o 
   3   3  19       16.65       32.28      7.78 o 
   5   3  19       13.49        7.78      6.90 o 
   7   3  19      927.15      968.84     27.85 o 
   9   3  19       13.66       26.53     13.58 o 
  11   3  19      418.76      429.50     29.75 o 
  13   3  19       77.59       68.27     18.57 o 
  15   3  19       74.04       73.81     21.40 o 
  17   3  19       91.19       69.74     33.22 o 
  19   3  19      515.64      532.05     47.45 o 
 -26   4  19      274.59      261.53     39.69 o 
 -24   4  19      100.78       85.45     27.52 o 
 -22   4  19      109.33       68.57     24.33 o 
 -20   4  19      105.30       69.14     43.03 o 
 -18   4  19      460.53      523.89     36.36 o 
 -16   4  19       12.38       16.26     11.17 o 
 -14   4  19      382.96      447.31     23.81 o 
 -12   4  19      202.49      186.35     32.59 o 
 -10   4  19      403.29      450.84     45.13 o 
  -8   4  19      232.37      293.67     37.35 o 
  -6   4  19        6.65       22.64     16.97 o 
  -4   4  19      227.46      175.55     30.21 o 
  -2   4  19        7.55       -4.72     15.13 o 
   0   4  19      114.17      107.83     21.48 o 
   2   4  19     2744.10     2771.87    156.83 o 
   4   4  19      354.16      336.89     35.79 o 
   6   4  19       19.75       -6.07     16.54 o 
   8   4  19       18.22       29.40     21.26 o 
  10   4  19        2.63        0.58     18.39 o 
  12   4  19       33.49       24.47     22.53 o 
  14   4  19      142.30      163.64     34.24 o 
  16   4  19       47.33       51.44     31.02 o 
  18   4  19      223.51      240.70     64.32 o 
 -23   5  19      182.20      234.92     68.12 o 
 -21   5  19      286.74      244.65     69.64 o 
 -19   5  19      218.70      330.41     75.27 o 
 -17   5  19       41.96       40.43     31.78 o 
 -15   5  19       93.45      100.66     28.92 o 
 -13   5  19        2.52       25.53     21.59 o 
 -11   5  19        9.06       10.10     18.40 o 
  -9   5  19        1.09       10.34     17.63 o 
  -7   5  19       68.14       31.91     20.42 o 
  -5   5  19      419.78      402.22     42.78 o 
  -3   5  19      832.36      764.51     86.67 o 
  -1   5  19      785.13      781.89     56.28 o 
   1   5  19       61.88       58.17     19.66 o 
   3   5  19      498.53      442.78     45.62 o 
   5   5  19      263.47      214.60     32.61 o 
   7   5  19       13.01        1.14     18.59 o 
   9   5  19       68.03       50.14     27.27 o 
  11   5  19        0.10       11.61     32.46 o 
  13   5  19      101.95      125.94     36.51 o 
  15   5  19      172.68       92.92     35.95 o 
 -18   6  19       73.83       67.76     31.68 o 
 -16   6  19      472.99      549.62     57.39 o 
 -14   6  19        1.61        8.93     22.08 o 
 -12   6  19        0.34       30.30     22.31 o 
 -10   6  19       42.82       45.11     24.87 o 
  -8   6  19       82.73       43.38     23.23 o 
  -6   6  19       35.68       43.05     22.30 o 
  -4   6  19       32.73       26.46     20.46 o 
  -2   6  19      362.84      374.62     44.35 o 
   0   6  19        3.39        8.66     20.20 o 
   2   6  19      146.34       88.39     29.50 o 
   4   6  19       59.32       68.80     27.27 o 
   6   6  19      172.39      184.31     36.21 o 
   8   6  19        8.51       19.50     24.15 o 
  10   6  19       88.11       62.85     30.60 o 
 -11   7  19       16.32       19.22     24.08 o 
  -9   7  19       21.80       15.81     22.63 o 
  -7   7  19        5.73        4.94     22.31 o 
  -5   7  19      284.37      255.24     39.27 o 
  -3   7  19      151.77      129.16     31.99 o 
  -1   7  19        2.79       19.22     22.99 o 
   1   7  19       29.44       56.19     25.48 o 
   3   7  19       52.34       14.55     25.10 o 
 -30   0  20        9.29       30.10     26.77 o 
 -28   0  20        8.62        8.61     22.25 o 
 -26   0  20      118.94       66.77     25.85 o 
 -24   0  20        3.76       28.31     27.67 o 
 -22   0  20       71.42       68.66     24.03 o 
 -20   0  20      105.61       64.22     27.22 o 
 -18   0  20       83.52       82.74     35.28 o 
 -16   0  20       11.73       32.65     14.68 o 
 -14   0  20       32.22       27.22     14.54 o 
 -12   0  20     1343.05     1455.21     79.08 o 
 -10   0  20     1912.89     1957.69     63.19 o 
  -8   0  20        3.21       -9.40     10.58 o 
  -6   0  20      135.24      189.96     40.44 o 
  -4   0  20       17.98       26.62     12.51 o 
  -2   0  20      224.43      182.32     20.80 o 
   0   0  20     1140.92     1152.97     44.72 o 
   2   0  20     2764.24     2662.53     82.57 o 
   4   0  20      499.28      495.66     36.76 o 
   6   0  20      100.21      130.42     40.67 o 
   8   0  20      601.64      470.49     37.85 o 
  10   0  20     1264.51     1198.28    105.45 o 
  12   0  20        0.19        3.33     23.11 o 
  14   0  20      220.23      186.48     31.49 o 
  16   0  20        0.81       -4.66     19.25 o 
  18   0  20      608.73      667.27     51.94 o 
  20   0  20       31.62       17.13     39.08 o 
  22   0  20       91.10       84.72     30.72 o 
 -29   1  20        8.86       12.15     17.94 o 
 -27   1  20       15.13       29.44     18.31 o 
 -25   1  20      114.95       98.52     21.29 o 
 -23   1  20      328.94      345.50     27.47 o 
 -21   1  20        2.62       19.98     13.02 o 
 -19   1  20       61.70       42.05     19.60 o 
 -17   1  20      173.03      213.11     18.84 o 
 -15   1  20      242.70      243.02     22.77 o 
 -13   1  20      379.67      464.01     25.48 o 
 -11   1  20       21.76       22.62      8.33 o 
  -9   1  20      424.21      408.22     21.98 o 
  -7   1  20     1859.47     1895.82     57.16 o 
  -5   1  20      517.48      584.11     24.16 o 
  -3   1  20      477.37      425.98     19.64 o 
  -1   1  20      455.70      494.37     21.35 o 
   1   1  20     2138.15     2157.32     43.70 o 
   3   1  20     4563.46     4430.87     70.06 o 
   5   1  20        0.02       -0.04      8.53 o 
   7   1  20      103.11      108.41     13.55 o 
   9   1  20       70.81       57.47     19.75 o 
  11   1  20        0.03       21.56     12.11 o 
  13   1  20        6.83       20.29     13.23 o 
  15   1  20       43.66       38.07     14.59 o 
  17   1  20      152.05      186.12     29.36 o 
  19   1  20        0.69        1.42     14.78 o 
  21   1  20       11.01       37.21     16.39 o 
 -28   2  20      368.99      346.19     75.65 o 
 -26   2  20      101.38       97.59     28.17 o 
 -24   2  20       67.53      112.36     25.26 o 
 -22   2  20        8.75       -1.39     10.83 o 
 -20   2  20      122.05      120.26     15.57 o 
 -18   2  20        9.17        4.88     10.37 o 
 -16   2  20      487.46      473.73     24.71 o 
 -14   2  20       25.14       12.20      9.56 o 
 -12   2  20        0.00       17.14      9.39 o 
 -10   2  20       79.11       83.89     11.87 o 
  -8   2  20        2.83        4.81      8.29 o 
  -6   2  20      235.45      248.87     35.12 o 
  -4   2  20     1112.21     1082.46     31.32 o 
  -2   2  20      609.01      594.33     24.38 o 
   0   2  20      160.08      141.83     21.01 o 
   2   2  20       31.77       14.62      8.25 o 
   4   2  20      427.29      475.72     20.43 o 
   6   2  20     2076.06     2178.31     50.24 o 
   8   2  20      729.64      783.30     28.51 o 
  10   2  20       98.19       92.38     14.40 o 
  12   2  20       72.62       78.86     16.66 o 
  14   2  20      118.79      150.87     19.73 o 
  16   2  20      304.81      349.99     67.55 o 
  18   2  20       47.57       25.78     16.69 o 
  20   2  20        0.29       27.43     17.73 o 
 -27   3  20      127.41       82.93     29.68 o 
 -25   3  20        5.66       17.94     22.94 o 
 -23   3  20        0.83        6.64     25.09 o 
 -21   3  20      168.47      185.82     26.64 o 
 -19   3  20     1008.02     1061.49     59.88 o 
 -17   3  20     1503.99     1522.11    106.97 o 
 -15   3  20      526.56      631.44     38.69 o 
 -13   3  20      526.34      621.25     67.91 o 
 -11   3  20      152.42      127.62     19.92 o 
  -9   3  20      263.66      290.02     25.31 o 
  -7   3  20      517.39      410.84     27.61 o 
  -5   3  20       90.58      104.29     21.76 o 
  -3   3  20        7.41        8.88     10.12 o 
  -1   3  20      771.01      750.06     65.95 o 
   1   3  20       22.67       16.40      7.42 o 
   3   3  20       38.20       23.46      8.20 o 
   5   3  20      343.62      325.70     19.23 o 
   7   3  20       22.34       19.30      8.47 o 
   9   3  20       34.84       30.84      9.01 o 
  11   3  20     1047.34     1071.78     47.82 o 
  13   3  20       66.43       40.53     16.44 o 
  15   3  20       34.06       37.98     20.27 o 
  17   3  20       54.01       37.62     23.25 o 
  19   3  20       11.56       -0.21     22.95 o 
 -26   4  20       89.63      152.96     34.52 o 
 -24   4  20       72.67       18.85     24.02 o 
 -22   4  20        0.15       30.71     23.11 o 
 -20   4  20       71.90       33.49     17.13 o 
 -18   4  20      106.52      131.90     19.75 o 
 -16   4  20       79.53       59.09     25.72 o 
 -14   4  20      142.24      127.54     32.18 o 
 -12   4  20       48.61       33.24     22.65 o 
 -10   4  20        0.89        8.91     26.76 o 
  -8   4  20       53.20       22.94     18.75 o 
  -6   4  20      839.06      766.95    110.31 o 
  -4   4  20       15.08       22.31     17.62 o 
  -2   4  20        1.60        1.99     16.94 o 
   0   4  20       12.07       15.64     19.19 o 
   2   4  20        0.00       23.78     16.84 o 
   4   4  20       18.45       28.79     17.96 o 
   6   4  20       41.84       40.29     19.11 o 
   8   4  20       12.82       -7.96     16.89 o 
  10   4  20       99.64      116.76     27.73 o 
  12   4  20       19.02       44.63     26.35 o 
  14   4  20       11.05       20.51     49.04 o 
  16   4  20      191.63      128.18     52.31 o 
 -21   5  20       42.16       22.98     31.06 o 
 -19   5  20        6.23      -31.34     22.64 o 
 -17   5  20       34.54       48.31     27.24 o 
 -15   5  20       31.55       20.52     22.79 o 
 -13   5  20        5.08       12.55     21.06 o 
 -11   5  20       23.54       27.98     22.04 o 
  -9   5  20       35.38       61.11     24.00 o 
  -7   5  20      140.91      104.20     26.22 o 
  -5   5  20        0.05        8.17     17.64 o 
  -3   5  20      489.36      460.35     48.58 o 
  -1   5  20      432.98      379.88     89.56 o 
   1   5  20      233.36      203.47     30.87 o 
   3   5  20      102.55      120.08     27.37 o 
   5   5  20      173.88      149.34     29.43 o 
   7   5  20        0.77        9.93     22.49 o 
   9   5  20       32.54       26.83     26.82 o 
  11   5  20      509.45      553.48    133.65 o 
  13   5  20        6.25        0.94     25.56 o 
 -18   6  20      149.33      119.62     73.36 o 
 -16   6  20      161.17      200.46     65.76 o 
 -14   6  20       85.77      145.17     34.18 o 
 -12   6  20       26.20       55.59     26.77 o 
 -10   6  20        7.80       22.14     22.19 o 
  -8   6  20      179.76      194.64     35.46 o 
  -6   6  20        2.20      -15.93     19.42 o 
  -4   6  20       17.72       26.53     22.91 o 
  -2   6  20      175.61      168.85     64.32 o 
   0   6  20        0.34       14.17     25.39 o 
   2   6  20      248.71      286.86     42.66 o 
   4   6  20        0.07        6.97     23.05 o 
   6   6  20      806.31      779.44     66.09 o 
   8   6  20       41.22       51.98     28.74 o 
  10   6  20       20.37       45.19     31.02 o 
  -9   7  20       10.44        2.23     23.89 o 
  -7   7  20       49.68       28.14     25.35 o 
  -5   7  20       17.87        7.30     23.91 o 
  -3   7  20      428.62      420.16     49.32 o 
  -1   7  20      358.60      393.76     49.34 o 
   1   7  20        4.33       22.00     26.06 o 
 -29   1  21       22.91        4.70     18.78 o 
 -27   1  21        0.19       23.99     18.66 o 
 -25   1  21      498.20      484.54     35.50 o 
 -23   1  21       12.29       21.81     15.79 o 
 -21   1  21      117.84       97.65     17.99 o 
 -19   1  21       72.30       63.12     20.39 o 
 -17   1  21        9.55       14.80     10.41 o 
 -15   1  21       49.82       48.35     10.99 o 
 -13   1  21       46.43       30.83      9.38 o 
 -11   1  21        2.02      -10.25      8.21 o 
  -9   1  21      850.87      725.45     30.11 o 
  -7   1  21     1019.13     1075.82     31.94 o 
  -5   1  21      165.58      171.62     26.28 o 
  -3   1  21     2442.89     2360.61     46.51 o 
  -1   1  21      749.26      744.55     26.42 o 
   1   1  21      559.32      601.14     24.37 o 
   3   1  21       93.02      110.49     13.32 o 
   5   1  21       55.00       64.28     11.81 o 
   7   1  21       38.81       33.87     11.12 o 
   9   1  21       42.75       42.56     13.90 o 
  11   1  21      307.95      338.05     25.61 o 
  13   1  21        4.80       25.14     13.33 o 
  15   1  21      542.25      554.94     32.86 o 
  17   1  21       22.71       39.01     15.85 o 
  19   1  21       66.94       82.26     19.60 o 
  21   1  21     1390.59     1475.57     60.54 o 
 -28   2  21        1.02       -7.52     24.11 o 
 -26   2  21      379.86      372.35     44.30 o 
 -24   2  21       75.36       81.82     24.31 o 
 -22   2  21        8.04       -4.74     11.04 o 
 -20   2  21        1.15        7.99     11.10 o 
 -18   2  21       22.66       39.73     12.86 o 
 -16   2  21       38.46       31.15     11.86 o 
 -14   2  21        0.11       15.66      9.44 o 
 -12   2  21     1595.20     1453.27     63.21 o 
 -10   2  21     2514.02     2339.87     49.61 o 
  -8   2  21     1783.45     1680.34     48.24 o 
  -6   2  21     2760.90     2507.13     55.93 o 
  -4   2  21      907.02      809.17     30.76 o 
  -2   2  21       37.75       32.83     10.48 o 
   0   2  21     1932.56     1853.01     43.66 o 
   2   2  21      233.75      261.74     17.34 o 
   4   2  21      173.66      207.40     15.56 o 
   6   2  21     1186.29     1134.56     35.34 o 
   8   2  21       22.51       15.60     10.68 o 
  10   2  21      580.02      603.42     28.83 o 
  12   2  21      247.46      171.79     20.35 o 
  14   2  21      344.91      382.19     32.52 o 
  16   2  21        0.98       15.59     15.22 o 
  18   2  21      243.60      253.29     27.59 o 
  20   2  21      197.59      171.22     24.55 o 
 -27   3  21        1.39       -3.43     27.83 o 
 -25   3  21      165.13      224.47     32.04 o 
 -23   3  21       53.79       56.89     21.48 o 
 -21   3  21      760.78      964.86     59.18 o 
 -19   3  21        5.61       10.31     29.95 o 
 -17   3  21     1003.93     1193.23     53.51 o 
 -15   3  21      184.29       97.83     40.16 o 
 -13   3  21      530.60      551.40     56.50 o 
 -11   3  21       39.24       18.28     20.90 o 
  -9   3  21       53.39       41.56     17.73 o 
  -7   3  21     2065.72     1969.47     74.84 o 
  -5   3  21      192.36      177.31     20.41 o 
  -3   3  21      994.49     1071.83     40.99 o 
  -1   3  21      213.77      257.63     25.96 o 
   1   3  21      615.57      659.52     23.37 o 
   3   3  21        8.85       19.10      8.56 o 
   5   3  21      240.33      201.09     14.99 o 
   7   3  21      533.30      561.10     22.64 o 
   9   3  21     1034.83     1071.46     76.28 o 
  11   3  21      202.94      236.60     29.19 o 
  13   3  21      333.58      355.52     41.82 o 
  15   3  21      517.84      549.85     44.83 o 
  17   3  21        2.82       18.38     21.37 o 
  19   3  21      429.81      513.93     59.00 o 
 -24   4  21       72.03      123.26     28.81 o 
 -22   4  21        3.45       -4.72     26.76 o 
 -20   4  21      555.05      496.79     34.59 o 
 -18   4  21      465.58      535.74     33.93 o 
 -16   4  21       57.41       73.40     15.79 o 
 -14   4  21       49.31       13.78     11.40 o 
 -12   4  21        0.20       13.39     18.44 o 
 -10   4  21       45.59       36.89     21.70 o 
  -8   4  21      232.92      244.02     41.05 o 
  -6   4  21      175.94      120.27     28.59 o 
  -4   4  21      941.46      951.92     60.54 o 
  -2   4  21       18.28       13.16     18.02 o 
   0   4  21       29.56       29.96     23.34 o 
   2   4  21      654.02      623.22     46.27 o 
   4   4  21       10.43        8.51     16.96 o 
   6   4  21      125.66       91.29     25.47 o 
   8   4  21       33.79       28.35     21.71 o 
  10   4  21        0.09       -3.52     19.76 o 
  12   4  21        4.90       -0.82     21.15 o 
  14   4  21      181.32      137.47     39.65 o 
  16   4  21      144.97      230.81     65.08 o 
 -21   5  21      137.13      112.28     38.08 o 
 -19   5  21      165.79      179.48     42.57 o 
 -17   5  21       85.24       94.69     33.12 o 
 -15   5  21      153.57      187.15     38.18 o 
 -13   5  21       76.32       87.01     29.60 o 
 -11   5  21       10.15       50.47     22.78 o 
  -9   5  21        4.24        4.74     19.70 o 
  -7   5  21       62.38       22.36     20.53 o 
  -5   5  21       64.08       29.71     21.38 o 
  -3   5  21      179.31      181.96     33.05 o 
  -1   5  21       46.13       23.30     20.56 o 
   1   5  21        0.02       15.19     21.41 o 
   3   5  21      373.16      379.17     43.16 o 
   5   5  21      156.25      120.73     34.39 o 
   7   5  21      102.40      132.26     34.72 o 
   9   5  21      216.90      248.48     44.08 o 
  11   5  21       55.58       58.83     30.83 o 
  13   5  21       20.46        8.23     29.70 o 
 -16   6  21      161.76      184.41     41.82 o 
 -14   6  21        4.93       -3.91     24.72 o 
 -12   6  21      847.97      985.84     71.11 o 
 -10   6  21      495.58      566.61     54.92 o 
  -8   6  21      148.71       99.73     29.65 o 
  -6   6  21      126.29       79.55     27.29 o 
  -4   6  21        6.34       -2.30     20.48 o 
  -2   6  21       13.42      -12.98     21.51 o 
   0   6  21        0.15       36.78     23.80 o 
   2   6  21       50.65       23.81     25.48 o 
   4   6  21      138.17      164.61     47.97 o 
   6   6  21        0.01        7.01     25.22 o 
   8   6  21        7.46       25.97     29.13 o 
 -28   0  22      137.20      135.56     33.88 o 
 -26   0  22      220.02      198.32     35.14 o 
 -24   0  22       56.92       37.75     30.33 o 
 -22   0  22      134.06      154.95     30.26 o 
 -20   0  22       26.77       25.23     21.97 o 
 -18   0  22        0.47      -16.06     23.87 o 
 -16   0  22       26.24       15.04     17.18 o 
 -14   0  22      367.02      462.04     37.90 o 
 -12   0  22     1956.09     1822.05     69.45 o 
 -10   0  22      430.00      409.37     52.56 o 
  -8   0  22      561.82      609.28     35.68 o 
  -6   0  22     1867.83     1719.44     56.76 o 
  -4   0  22      318.42      281.48     30.10 o 
  -2   0  22      661.89      576.26     39.49 o 
   0   0  22      305.12      314.40     93.82 o 
   2   0  22     1065.16     1104.67     53.45 o 
   4   0  22        0.14       16.72     16.40 o 
   6   0  22      652.02      571.38     42.28 o 
   8   0  22       70.32       70.40     22.30 o 
  10   0  22       57.09       37.00     19.44 o 
  12   0  22       31.65       15.36     19.12 o 
  14   0  22      135.17      117.70     76.63 o 
  16   0  22        1.23        4.87     19.55 o 
  18   0  22      806.26      745.04     73.29 o 
  20   0  22      464.15      536.85     52.46 o 
 -29   1  22        7.36       -1.80     18.98 o 
 -27   1  22      107.44      124.77     24.18 o 
 -25   1  22       37.12       72.27     20.02 o 
 -23   1  22      212.31      225.83     26.71 o 
 -21   1  22        2.23      -14.35     12.71 o 
 -19   1  22       16.93       17.14     17.32 o 
 -17   1  22       81.50       59.89     14.64 o 
 -15   1  22      153.46      134.91     41.19 o 
 -13   1  22      349.39      372.09     24.54 o 
 -11   1  22      167.06      144.44     17.26 o 
  -9   1  22       14.37        3.73      8.98 o 
  -7   1  22       73.26       71.64     12.63 o 
  -5   1  22        7.82        3.16      7.71 o 
  -3   1  22      221.20      197.63     16.27 o 
  -1   1  22      151.23      154.54     14.89 o 
   1   1  22     1855.59     1841.21     41.68 o 
   3   1  22      398.74      400.86     21.95 o 
   5   1  22        0.40        1.81      9.78 o 
   7   1  22     2408.32     2283.60     57.51 o 
   9   1  22      193.42      201.41     21.03 o 
  11   1  22        4.69       -5.55     11.57 o 
  13   1  22       17.41       26.03     14.84 o 
  15   1  22        6.27       -7.64     13.42 o 
  17   1  22       16.29       23.81     16.47 o 
  19   1  22       62.15       76.71     19.96 o 
 -28   2  22        1.81       32.04     27.52 o 
 -26   2  22       11.64       27.45     22.15 o 
 -24   2  22       57.72       60.66     22.28 o 
 -22   2  22     1247.17     1331.65     78.19 o 
 -20   2  22       31.38       41.99     13.19 o 
 -18   2  22       51.25       50.22     13.31 o 
 -16   2  22      190.93      232.80     27.00 o 
 -14   2  22      446.21      444.17     54.14 o 
 -12   2  22      662.18      648.31     31.25 o 
 -10   2  22        2.44       -1.60      9.07 o 
  -8   2  22      376.61      289.46     21.43 o 
  -6   2  22      194.57      215.17     17.41 o 
  -4   2  22      270.82      364.32     22.72 o 
  -2   2  22      178.22      187.32     24.45 o 
   0   2  22     3975.53     4236.92     82.13 o 
   2   2  22      415.42      380.21     43.86 o 
   4   2  22      937.93      897.57     49.34 o 
   6   2  22      804.84      841.48     66.33 o 
   8   2  22      145.12      123.53     18.87 o 
  10   2  22       95.23       50.05     20.17 o 
  12   2  22      934.76      970.56     42.70 o 
  14   2  22      102.87      130.38     21.45 o 
  16   2  22      218.45      222.13     41.04 o 
  18   2  22       34.28       72.47     24.35 o 
 -25   3  22       18.30       -8.47     19.02 o 
 -23   3  22      218.37      210.93     30.22 o 
 -21   3  22      117.44       88.34     29.25 o 
 -19   3  22       53.63       24.38     32.31 o 
 -17   3  22      271.25      229.30     33.10 o 
 -15   3  22      400.76      370.61     60.59 o 
 -13   3  22      192.98      190.34     24.59 o 
 -11   3  22      134.01      112.78     23.00 o 
  -9   3  22      245.40      208.11     28.50 o 
  -7   3  22      486.51      426.53     37.92 o 
  -5   3  22      235.18      205.12     22.53 o 
  -3   3  22        3.47       21.11     15.98 o 
  -1   3  22       20.16       17.64      7.74 o 
   1   3  22      818.50      792.46     26.58 o 
   3   3  22     1988.49     1919.41     42.80 o 
   5   3  22      651.26      671.89     38.22 o 
   7   3  22       15.48       10.28      9.44 o 
   9   3  22      340.16      356.26     53.84 o 
  11   3  22       12.27       16.57     15.61 o 
  13   3  22       31.40       44.07     22.06 o 
  15   3  22      131.26      154.82     30.50 o 
  17   3  22        0.20       43.94     29.95 o 
 -24   4  22      312.49      382.72     38.96 o 
 -22   4  22        5.97        6.93     19.93 o 
 -20   4  22        9.49        4.75     16.97 o 
 -18   4  22       40.95       26.79     15.93 o 
 -16   4  22       14.77       11.99     13.49 o 
 -14   4  22      162.78      160.28     18.18 o 
 -12   4  22       90.59       91.99     14.73 o 
 -10   4  22      251.99      196.03     35.27 o 
  -8   4  22      284.18      327.79     58.62 o 
  -6   4  22      134.63      127.70     30.56 o 
  -4   4  22       74.81       65.46     51.09 o 
  -2   4  22        3.71        3.65     20.21 o 
   0   4  22       11.11       22.94     22.06 o 
   2   4  22       79.44       45.83     21.18 o 
   4   4  22      116.58      134.81     27.67 o 
   6   4  22        3.02        2.36     22.42 o 
   8   4  22       38.57       46.79     36.33 o 
  10   4  22      124.71      119.50     32.31 o 
  12   4  22      366.37      443.56     60.76 o 
  14   4  22        1.62       -2.79     27.96 o 
 -21   5  22       47.11       47.59     32.87 o 
 -19   5  22       30.46        7.95     27.92 o 
 -17   5  22      119.57       84.73     35.11 o 
 -15   5  22        1.57       -4.71     23.48 o 
 -13   5  22        9.01        8.56     23.19 o 
 -11   5  22      109.02      131.72     31.60 o 
  -9   5  22      141.99      175.01     35.49 o 
  -7   5  22       45.75       30.43     23.20 o 
  -5   5  22        0.44      -10.30     19.41 o 
  -3   5  22      165.47      133.26     33.07 o 
  -1   5  22        5.94        4.24     19.96 o 
   1   5  22       81.06       83.53     36.87 o 
   3   5  22      634.15      663.96     94.80 o 
   5   5  22      281.41      362.54     50.19 o 
   7   5  22      102.30      107.91     33.12 o 
   9   5  22      125.18       89.40     32.71 o 
  11   5  22       46.58       49.32     32.70 o 
 -14   6  22      249.89      256.54     44.05 o 
 -12   6  22      194.39      165.48     59.00 o 
 -10   6  22       36.16       48.71     41.59 o 
  -8   6  22        2.74       -4.55     20.95 o 
  -6   6  22       70.79       47.25     24.99 o 
  -4   6  22      553.56      536.04     54.99 o 
  -2   6  22       84.43       94.64     30.30 o 
   0   6  22      625.63      564.62     57.80 o 
   2   6  22        2.71       19.16     24.56 o 
   4   6  22      187.29      139.12     39.23 o 
   6   6  22      185.84      157.08     39.34 o 
 -27   1  23       18.26       24.60     18.68 o 
 -25   1  23      456.95      470.84     43.28 o 
 -23   1  23      113.09      164.49     24.73 o 
 -21   1  23       27.60       42.50     18.16 o 
 -19   1  23       12.28       12.57     13.32 o 
 -17   1  23      472.77      482.51     40.97 o 
 -15   1  23     1250.31     1231.18     39.08 o 
 -13   1  23      144.57      151.38     17.01 o 
 -11   1  23       63.73       38.02     11.66 o 
  -9   1  23      105.23       53.44     14.86 o 
  -7   1  23      308.37      350.88     21.98 o 
  -5   1  23     1590.22     1319.71     37.51 o 
  -3   1  23      122.28      131.79     22.90 o 
  -1   1  23       35.77       47.03     11.80 o 
   1   1  23     1493.01     1454.46     40.71 o 
   3   1  23      469.26      526.26     30.15 o 
   5   1  23        1.89       10.14     11.17 o 
   7   1  23        4.00        4.69     12.21 o 
   9   1  23       22.00       27.89     14.19 o 
  11   1  23      238.24      276.85     31.56 o 
  13   1  23      157.98      133.93     20.17 o 
  15   1  23       69.06       46.67     17.39 o 
  17   1  23       13.87       25.68     17.56 o 
  19   1  23      491.06      483.09     40.21 o 
 -26   2  23      218.50      226.93     56.03 o 
 -24   2  23       31.71       21.93     21.83 o 
 -22   2  23       37.39       24.37     18.61 o 
 -20   2  23      518.04      536.19     28.08 o 
 -18   2  23      152.70      187.23     19.08 o 
 -16   2  23       15.33       19.47     12.06 o 
 -14   2  23       72.58      117.15     27.24 o 
 -12   2  23       37.34       29.79     11.78 o 
 -10   2  23      212.70      265.72     19.47 o 
  -8   2  23       71.49       79.56     18.69 o 
  -6   2  23     1284.21     1240.40     36.23 o 
  -4   2  23       80.50       48.82     11.90 o 
  -2   2  23     2489.15     2398.48     85.77 o 
   0   2  23      516.73      542.22     28.41 o 
   2   2  23     1068.74      990.04     73.67 o 
   4   2  23      903.52      177.16     87.73 o 
   6   2  23        0.19        6.66      9.72 o 
   8   2  23      348.78      324.15     34.79 o 
  10   2  23        0.00        5.59     12.13 o 
  12   2  23      170.66      182.14     24.11 o 
  14   2  23      195.13      178.00     24.28 o 
  16   2  23     1522.31     1742.71     59.67 o 
  18   2  23      555.80      735.21     81.74 o 
 -25   3  23        8.99        4.61     20.43 o 
 -23   3  23       12.56       31.37     21.53 o 
 -21   3  23       34.40       44.24     23.17 o 
 -19   3  23      160.20      171.87     34.59 o 
 -17   3  23      262.56      301.10     37.14 o 
 -15   3  23       35.69       26.55     17.29 o 
 -13   3  23      509.76      498.52     67.89 o 
 -11   3  23       16.35        6.83     12.87 o 
  -9   3  23       11.46       11.92     14.74 o 
  -7   3  23      176.86      103.97     19.16 o 
  -5   3  23       50.17       33.35     13.79 o 
  -3   3  23      792.88      901.01     41.26 o 
  -1   3  23      626.51      561.58     31.40 o 
   1   3  23      368.42      304.74     19.60 o 
   3   3  23      609.36      600.78     25.17 o 
   5   3  23        1.70       -9.81     11.35 o 
   7   3  23      513.53      553.67     41.35 o 
   9   3  23      731.19      796.35     29.63 o 
  11   3  23        3.18       43.74     20.27 o 
  13   3  23       14.17       18.17     21.57 o 
  15   3  23      175.37      249.98     35.53 o 
 -22   4  23        1.06       19.65     19.69 o 
 -20   4  23       66.91       71.77     22.48 o 
 -18   4  23      551.86      593.96     36.35 o 
 -16   4  23      593.83      621.45     34.98 o 
 -14   4  23       91.96       75.23     22.50 o 
 -12   4  23      287.53      281.79     23.52 o 
 -10   4  23       24.61       15.65     20.10 o 
  -8   4  23      233.74      156.55     32.77 o 
  -6   4  23       56.51       18.51     31.40 o 
  -4   4  23      179.04      173.36     39.00 o 
  -2   4  23      108.83       73.94     25.91 o 
   0   4  23       21.30       20.60     22.89 o 
   2   4  23        0.57        4.49     43.41 o 
   4   4  23       22.26       -0.21     18.24 o 
   6   4  23        1.50       -0.83     20.81 o 
   8   4  23       65.38       60.42     28.25 o 
  10   4  23      126.58       60.82     31.41 o 
  12   4  23        6.99        8.52     28.19 o 
  14   4  23       18.04       -5.17     38.16 o 
 -19   5  23        0.12      -35.06     24.22 o 
 -17   5  23       74.58       92.03     68.73 o 
 -15   5  23      175.63      174.28     38.64 o 
 -13   5  23        2.45        8.24     22.87 o 
 -11   5  23      495.47      518.79     55.91 o 
  -9   5  23       73.19       85.39     28.88 o 
  -7   5  23       78.47       52.11     23.96 o 
  -5   5  23       86.56       65.78     66.52 o 
  -3   5  23        0.01       36.95     22.68 o 
  -1   5  23        6.95       -2.50     22.66 o 
   1   5  23        0.24       13.16     32.54 o 
   3   5  23       75.86       82.37     39.31 o 
   5   5  23       14.00        9.83     26.10 o 
   7   5  23      146.92      110.51     34.22 o 
   9   5  23       83.49       56.14     41.89 o 
 -14   6  23      213.73      229.71     42.91 o 
 -12   6  23      135.65      110.04     32.32 o 
 -10   6  23       23.29       13.68     24.73 o 
  -8   6  23      611.40      554.97     57.57 o 
  -6   6  23      846.29      890.37     69.75 o 
  -4   6  23       14.90        1.64     24.23 o 
  -2   6  23       49.15       23.82     31.32 o 
   0   6  23       55.48       56.29     35.12 o 
   2   6  23       62.59       68.20     31.84 o 
   4   6  23        2.67       -3.35     27.98 o 
 -28   0  24       77.71      126.91     33.38 o 
 -26   0  24     1239.80     1607.45     77.31 o 
 -24   0  24       81.43       89.73     27.93 o 
 -22   0  24       30.08       90.98     25.91 o 
 -20   0  24        6.67       14.16     20.03 o 
 -18   0  24        1.86       28.20     19.24 o 
 -16   0  24      152.71      190.81     30.58 o 
 -14   0  24       42.06       90.54     23.57 o 
 -12   0  24      453.09      391.14     36.77 o 
 -10   0  24       35.56       30.22     18.18 o 
  -8   0  24      203.52      217.86     30.02 o 
  -6   0  24        1.16       -7.72     20.37 o 
  -4   0  24       59.30       20.00     16.80 o 
  -2   0  24     9096.79     8414.62    208.46 o 
   0   0  24     1551.10     1631.74    116.09 o 
   2   0  24      117.41       90.87     41.51 o 
   4   0  24       48.09       69.09     21.42 o 
   6   0  24      307.07      274.25     34.74 o 
   8   0  24       30.97       35.33     21.79 o 
  10   0  24      165.90      223.21     62.42 o 
  12   0  24        0.06      -10.93     18.15 o 
  14   0  24       31.93       27.15     22.54 o 
  16   0  24      101.73      101.37     29.89 o 
  18   0  24      211.68      189.21     37.68 o 
 -27   1  24        0.61      -23.21     17.86 o 
 -25   1  24       17.72       10.27     18.32 o 
 -23   1  24       39.35       37.10     19.17 o 
 -21   1  24       64.94       77.83     20.45 o 
 -19   1  24        7.51       22.82     15.64 o 
 -17   1  24       32.36       47.79     15.38 o 
 -15   1  24       74.62       47.43     13.54 o 
 -13   1  24        0.02       14.38     11.33 o 
 -11   1  24      225.50      190.11     18.59 o 
  -9   1  24      301.83      277.88     23.83 o 
  -7   1  24      370.85      352.23     28.56 o 
  -5   1  24      374.18      305.42     21.52 o 
  -3   1  24      774.53      900.84     32.85 o 
  -1   1  24       96.73       79.46     15.70 o 
   1   1  24      206.06      254.84     22.38 o 
   3   1  24       28.29       27.79     13.01 o 
   5   1  24      457.24      457.71     28.46 o 
   7   1  24      262.52      262.49     24.14 o 
   9   1  24        1.05        8.22     12.81 o 
  11   1  24      200.02      258.68     25.32 o 
  13   1  24      549.24      601.68     34.89 o 
  15   1  24        0.86       11.24     15.54 o 
  17   1  24        0.14       23.78     17.58 o 
 -26   2  24      181.49      211.14     50.56 o 
 -24   2  24        3.00       29.88     21.52 o 
 -22   2  24      639.38      630.14     29.74 o 
 -20   2  24       27.01       21.93     13.15 o 
 -18   2  24      311.73      314.11     23.93 o 
 -16   2  24       87.19      100.38     20.04 o 
 -14   2  24        2.95       11.74     11.88 o 
 -12   2  24       49.90       51.69     18.39 o 
 -10   2  24        0.02        9.94     10.82 o 
  -8   2  24      137.99      126.42     15.81 o 
  -6   2  24      178.47      180.91     17.45 o 
  -4   2  24       78.48       82.47     14.16 o 
  -2   2  24       41.69       47.30     12.32 o 
   0   2  24       24.00       18.28     11.59 o 
   2   2  24       84.26       53.93     14.68 o 
   4   2  24      279.20      295.78     25.03 o 
   6   2  24       28.21       62.34     17.78 o 
   8   2  24      413.52      408.90     30.81 o 
  10   2  24      502.33      537.30     34.61 o 
  12   2  24       29.27       31.79     17.03 o 
  14   2  24       14.13       34.44     17.55 o 
  16   2  24      404.77      407.61     34.57 o 
 -25   3  24       28.61        5.40     23.20 o 
 -23   3  24        0.37       18.28     20.71 o 
 -21   3  24      135.07      157.74     55.95 o 
 -19   3  24      388.98      506.48     47.79 o 
 -17   3  24      879.84      974.04     59.14 o 
 -15   3  24        2.83      -15.84     15.90 o 
 -13   3  24       52.03       51.36     18.70 o 
 -11   3  24      101.65      102.67     28.25 o 
  -9   3  24       93.31       59.99     17.35 o 
  -7   3  24      161.09      113.94     19.97 o 
  -5   3  24      412.42      350.10     62.74 o 
  -3   3  24      419.25      326.68     28.50 o 
  -1   3  24      324.19      303.32     24.89 o 
   1   3  24      339.89      321.53     19.15 o 
   3   3  24        1.36       23.94     10.74 o 
   5   3  24      864.34      879.07     39.25 o 
   7   3  24      176.16      174.75     19.88 o 
   9   3  24      179.82      143.22     26.88 o 
  11   3  24      186.69      210.46     30.78 o 
  13   3  24        0.85       26.21     22.27 o 
  15   3  24        2.32       10.19     25.85 o 
 -22   4  24       59.16       70.35     24.77 o 
 -20   4  24      427.36      520.75     40.82 o 
 -18   4  24       60.86       45.81     19.56 o 
 -16   4  24       19.26       36.07     16.35 o 
 -14   4  24      212.77      216.30     25.96 o 
 -12   4  24        9.39       -2.96     21.41 o 
 -10   4  24      872.74      862.21     66.62 o 
  -8   4  24      552.07      660.30     59.78 o 
  -6   4  24        0.11       17.37     21.36 o 
  -4   4  24        1.52        7.80     21.73 o 
  -2   4  24       81.34       51.09     25.98 o 
   0   4  24       25.53       24.37     23.53 o 
   2   4  24        0.03        3.25     21.39 o 
   4   4  24      385.03      327.35     57.38 o 
   6   4  24        1.40        0.35     22.92 o 
   8   4  24        0.12       44.24     31.34 o 
  10   4  24       69.32       39.67     31.88 o 
  12   4  24      428.18      656.10     94.12 o 
 -17   5  24       42.10       56.27     33.70 o 
 -15   5  24        5.51       22.50     27.10 o 
 -13   5  24      220.93      175.87     37.97 o 
 -11   5  24      421.07      284.64     45.75 o 
  -9   5  24      522.95      548.74     85.38 o 
  -7   5  24       59.91       50.66     26.34 o 
  -5   5  24      152.59      114.00     33.12 o 
  -3   5  24      659.64      679.06     63.04 o 
  -1   5  24        4.76       11.28     25.79 o 
   1   5  24      140.57      206.89     40.69 o 
   3   5  24        2.46       22.65     27.88 o 
   5   5  24      144.00       88.49     34.08 o 
   7   5  24       69.74       68.54     37.48 o 
   9   5  24       38.08       15.98     29.77 o 
 -10   6  24        5.41       48.62     29.65 o 
  -8   6  24      218.72      198.52     41.50 o 
  -6   6  24      442.40      462.35     54.79 o 
  -4   6  24      199.92      182.52     39.63 o 
  -2   6  24      113.37      150.13     38.31 o 
   0   6  24       11.64        0.42     24.24 o 
 -27   1  25       16.47       13.92     19.97 o 
 -25   1  25      108.18      164.38     25.99 o 
 -23   1  25       35.05       23.70     18.68 o 
 -21   1  25       28.10       37.16     18.84 o 
 -19   1  25       68.79       71.20     19.34 o 
 -17   1  25       52.22       25.90     16.09 o 
 -15   1  25      358.62      391.92     27.13 o 
 -13   1  25      487.94      548.59     28.33 o 
 -11   1  25       49.98       50.54     13.82 o 
  -9   1  25        0.03       -5.32      9.63 o 
  -7   1  25        0.01       -6.44      9.79 o 
  -5   1  25        0.23        4.89      9.85 o 
  -3   1  25       55.73       69.08     14.82 o 
  -1   1  25      447.04      386.75     26.19 o 
   1   1  25        0.00       10.59     12.10 o 
   3   1  25       12.40       15.53     13.11 o 
   5   1  25       11.06        1.82     12.15 o 
   7   1  25        1.92       13.90     15.65 o 
   9   1  25       40.14       27.50     14.64 o 
  11   1  25       23.08        7.36     14.79 o 
  13   1  25      284.24      270.49     30.74 o 
  15   1  25        0.42        7.25     15.67 o 
 -26   2  25       60.05       87.82     32.84 o 
 -24   2  25        5.33       21.93     24.61 o 
 -22   2  25      100.44       77.71     37.59 o 
 -20   2  25      270.48      313.07     34.46 o 
 -18   2  25        4.07        4.16     13.58 o 
 -16   2  25      557.01      660.24     31.66 o 
 -14   2  25      131.19       89.44     15.55 o 
 -12   2  25        2.40        4.39     10.90 o 
 -10   2  25      141.48      112.34     22.81 o 
  -8   2  25       87.96       68.79     15.33 o 
  -6   2  25       74.65       97.29     22.07 o 
  -4   2  25       28.21       32.32     12.19 o 
  -2   2  25       95.70       88.30     15.21 o 
   0   2  25      503.18      523.99     29.60 o 
   2   2  25       35.71       47.47     13.31 o 
   4   2  25      359.98      473.12     36.78 o 
   6   2  25        6.38        4.84     15.66 o 
   8   2  25        3.27        7.88     14.87 o 
  10   2  25      341.10      272.67     27.47 o 
  12   2  25        8.73       27.14     18.32 o 
  14   2  25       41.56       58.51     19.78 o 
 -23   3  25      318.18      432.12     41.79 o 
 -21   3  25      342.81      351.87     44.47 o 
 -19   3  25        3.81       10.13     21.96 o 
 -17   3  25        2.23       10.55     21.64 o 
 -15   3  25      281.49      274.37     35.89 o 
 -13   3  25        1.09       22.44     30.56 o 
 -11   3  25      697.27      747.16    123.54 o 
  -9   3  25       54.43       34.90     16.66 o 
  -7   3  25      519.68      555.31     36.75 o 
  -5   3  25       69.54       77.33     19.28 o 
  -3   3  25        8.51       17.63     14.81 o 
  -1   3  25      318.79      305.31     21.46 o 
   1   3  25      586.26      610.48     26.22 o 
   3   3  25        9.70       12.46     10.80 o 
   5   3  25     1396.93     1506.27     46.24 o 
   7   3  25      304.15      347.54     21.91 o 
   9   3  25      239.09      243.96     31.95 o 
  11   3  25      320.84      432.78     40.51 o 
  13   3  25       26.51       35.43     26.91 o 
 -20   4  25       30.97       30.66     20.29 o 
 -18   4  25       82.39       84.30     21.25 o 
 -16   4  25       97.94       90.80     23.26 o 
 -14   4  25        0.61      -12.08     12.30 o 
 -12   4  25      166.02      204.76     40.96 o 
 -10   4  25      170.97      178.32     37.05 o 
  -8   4  25       82.13       57.37     28.36 o 
  -6   4  25        8.45      -26.19     20.22 o 
  -4   4  25        5.44       23.75     23.94 o 
  -2   4  25        0.00       15.01     24.37 o 
   0   4  25       11.42       35.32     26.27 o 
   2   4  25      294.07      239.80     45.17 o 
   4   4  25      193.22      113.52     34.71 o 
   6   4  25       28.26       24.06     28.14 o 
   8   4  25       78.99       82.13     34.48 o 
  10   4  25       65.57       26.01     33.76 o 
 -17   5  25       41.93       30.56     31.43 o 
 -15   5  25      132.48       94.73     40.29 o 
 -13   5  25       32.70       75.54     32.53 o 
 -11   5  25        0.19        9.34     25.17 o 
  -9   5  25        4.23       17.53     25.85 o 
  -7   5  25        0.02      -16.48     23.70 o 
  -5   5  25        0.84       36.08     27.71 o 
  -3   5  25        1.58       -0.51     25.04 o 
  -1   5  25       48.92       21.88     26.91 o 
   1   5  25       11.91       -4.37     22.06 o 
   3   5  25        0.05        8.67     26.10 o 
   5   5  25       13.39       30.83     30.03 o 
   7   5  25      249.68      295.28     53.07 o 
 -26   0  26       29.47        4.57     24.45 o 
 -24   0  26      248.46      216.97     55.88 o 
 -22   0  26      690.49      900.73     60.11 o 
 -20   0  26      204.38      170.35     32.71 o 
 -18   0  26      570.33      521.33     46.34 o 
 -16   0  26      949.71     1130.58     59.91 o 
 -14   0  26       49.09       21.21     18.91 o 
 -12   0  26       22.37      -10.48     16.17 o 
 -10   0  26      253.18      243.23     33.16 o 
  -8   0  26      515.30      466.64     40.52 o 
  -6   0  26      350.30      280.02     33.95 o 
  -4   0  26        2.32       36.54     19.33 o 
  -2   0  26     3347.32     3650.45    111.05 o 
   0   0  26     1517.05     1526.29     68.92 o 
   2   0  26     1286.63     1293.01     63.32 o 
   4   0  26     1106.90     1160.72     59.83 o 
   6   0  26      121.89      132.99     28.14 o 
   8   0  26       12.34       36.88     21.95 o 
  10   0  26       58.35       35.54     23.42 o 
  12   0  26      106.72       47.70     24.91 o 
  14   0  26      274.12      319.61     43.50 o 
 -25   1  26      733.05      794.17     51.32 o 
 -23   1  26       70.68      113.98     31.44 o 
 -21   1  26       57.98       70.23     21.07 o 
 -19   1  26        2.76       22.49     17.26 o 
 -17   1  26       79.83      113.10     21.31 o 
 -15   1  26       23.28       14.59     13.42 o 
 -13   1  26       12.65        6.81     12.85 o 
 -11   1  26      293.89      276.19     24.04 o 
  -9   1  26       12.57       13.00     11.98 o 
  -7   1  26      213.13      219.48     21.73 o 
  -5   1  26      576.18      542.98     41.41 o 
  -3   1  26     1151.66     1230.39     42.08 o 
  -1   1  26      291.23      284.57     24.38 o 
   1   1  26       67.41       60.73     15.78 o 
   3   1  26      333.47      311.21     26.38 o 
   5   1  26       10.03        4.73     13.31 o 
   7   1  26       33.56       48.44     24.78 o 
   9   1  26       74.08       63.25     17.17 o 
  11   1  26      253.64      296.28     28.26 o 
  13   1  26       69.24       85.04     20.35 o 
  15   1  26       31.13       25.12     17.98 o 
 -24   2  26        2.35       14.11     26.84 o 
 -22   2  26        2.95       24.28     24.66 o 
 -20   2  26       15.45       -2.86     12.50 o 
 -18   2  26      102.12       79.97     16.35 o 
 -16   2  26       45.84       44.91     23.33 o 
 -14   2  26       15.80       31.83     13.84 o 
 -12   2  26      311.27      332.38     33.27 o 
 -10   2  26        0.66       18.85     11.98 o 
  -8   2  26       92.69      119.68     18.06 o 
  -6   2  26      161.95      175.92     20.42 o 
  -4   2  26       24.37        8.32     12.64 o 
  -2   2  26       55.86       40.45     17.40 o 
   0   2  26        5.77       -0.21     12.86 o 
   2   2  26       34.61       48.01     16.29 o 
   4   2  26        6.43       24.97     17.95 o 
   6   2  26        4.84        7.77     17.31 o 
   8   2  26        0.88        4.55     15.29 o 
  10   2  26      272.73      403.04     32.92 o 
  12   2  26        4.39       21.71     18.04 o 
  14   2  26      285.07      291.98     30.83 o 
 -23   3  26       79.02       70.07     26.24 o 
 -21   3  26      210.67      234.28     32.43 o 
 -19   3  26      132.13      145.77     37.18 o 
 -17   3  26       45.03       50.32     27.07 o 
 -15   3  26      130.25       97.14     40.83 o 
 -13   3  26      716.86      649.16     62.95 o 
 -11   3  26        4.23        0.43     16.48 o 
  -9   3  26      335.36      319.11     35.71 o 
  -7   3  26      288.75      354.95     64.85 o 
  -5   3  26       39.92       40.48     18.19 o 
  -3   3  26       26.87        6.83     15.34 o 
  -1   3  26       52.96       86.92     12.68 o 
   1   3  26        2.91        4.94     10.10 o 
   3   3  26       93.13      105.57     15.48 o 
   5   3  26      560.74      512.07     26.25 o 
   7   3  26      309.66      345.14     23.32 o 
   9   3  26       72.03       23.87     24.94 o 
  11   3  26      100.09       66.60     29.95 o 
 -20   4  26       58.49       47.49     22.71 o 
 -18   4  26       48.59       36.89     25.54 o 
 -16   4  26      304.42      354.28     31.15 o 
 -14   4  26      410.71      461.46     44.26 o 
 -12   4  26       44.74       68.92     32.41 o 
 -10   4  26       42.24      110.48     32.03 o 
  -8   4  26       31.42        4.88     23.22 o 
  -6   4  26      165.96      207.57     52.38 o 
  -4   4  26      371.83      471.49     57.35 o 
  -2   4  26       45.48       25.44     27.27 o 
   0   4  26      146.52       78.83     31.19 o 
   2   4  26        6.53      -15.41     22.93 o 
   4   4  26        0.09        5.90     27.77 o 
   6   4  26       55.03       41.33     34.05 o 
   8   4  26      265.36      240.43     51.04 o 
 -15   5  26       33.43       72.48     33.43 o 
 -13   5  26       57.85       56.80     30.36 o 
 -11   5  26        0.48        2.40     26.65 o 
  -9   5  26      470.70      431.81     57.40 o 
  -7   5  26      680.55      642.93     69.72 o 
  -5   5  26       19.88       45.81     31.02 o 
  -3   5  26      138.65      100.65     35.03 o 
  -1   5  26       41.31       55.63     32.51 o 
   1   5  26       62.77       23.46     34.14 o 
   3   5  26        0.49       14.42     57.48 o 
 -25   1  27        0.35       23.45     20.85 o 
 -23   1  27       62.92       87.03     23.28 o 
 -21   1  27      100.79      124.30     24.90 o 
 -19   1  27      163.41      158.85     24.27 o 
 -17   1  27       30.70       44.19     17.89 o 
 -15   1  27      107.41      175.84     24.89 o 
 -13   1  27        1.78        0.74     12.73 o 
 -11   1  27       78.86       61.34     16.04 o 
  -9   1  27       43.39       42.95     14.74 o 
  -7   1  27      230.26      168.73     20.80 o 
  -5   1  27      341.77      378.07     27.16 o 
  -3   1  27      129.50      150.96     20.01 o 
  -1   1  27       81.14      106.71     18.09 o 
   1   1  27        3.12       28.81     20.65 o 
   3   1  27       38.36       36.37     15.26 o 
   5   1  27      192.85      178.50     22.39 o 
   7   1  27        4.58       13.17     14.83 o 
   9   1  27        4.95       15.85     15.36 o 
  11   1  27       20.74       49.17     18.14 o 
  13   1  27       28.12       12.47     18.19 o 
 -24   2  27        9.16        4.27     28.27 o 
 -22   2  27      232.53      166.04     35.90 o 
 -20   2  27      147.77      161.80     30.29 o 
 -18   2  27      630.18      674.43     32.85 o 
 -16   2  27      450.75      485.23     32.60 o 
 -14   2  27       17.19       13.82     13.38 o 
 -12   2  27       28.03       38.65     16.57 o 
 -10   2  27      349.64      367.36     46.77 o 
  -8   2  27      261.42      211.20     30.31 o 
  -6   2  27       15.96        4.38     13.59 o 
  -4   2  27       60.34       31.50     14.63 o 
  -2   2  27      113.45      138.39     20.87 o 
   0   2  27        0.17       -4.66     13.76 o 
   2   2  27      198.05      161.28     44.70 o 
   4   2  27       71.50      109.34     43.11 o 
   6   2  27      160.88      192.73     29.50 o 
   8   2  27      318.35      389.92     33.01 o 
  10   2  27       19.30       27.02     18.39 o 
  12   2  27      208.92      213.79     28.59 o 
 -21   3  27      357.86      497.36     45.80 o 
 -19   3  27      303.60      443.18     48.28 o 
 -17   3  27       23.75       13.85     22.57 o 
 -15   3  27       30.39       54.65     24.72 o 
 -13   3  27       23.59       36.81     24.04 o 
 -11   3  27       51.59       45.46     21.45 o 
  -9   3  27      255.41      295.04     51.77 o 
  -7   3  27       13.98        3.51     15.18 o 
  -5   3  27      133.00      127.01     48.87 o 
  -3   3  27       16.06       13.47     16.10 o 
  -1   3  27        5.07       12.34     14.91 o 
   1   3  27        9.25       23.64     11.76 o 
   3   3  27      124.67      161.79     17.47 o 
   5   3  27       19.86       22.08     18.35 o 
   7   3  27       97.75      123.16     18.63 o 
   9   3  27        7.23       29.80     26.00 o 
 -18   4  27       85.91       96.00     23.87 o 
 -16   4  27        0.12      -15.56     23.11 o 
 -14   4  27      193.67      130.76     51.39 o 
 -12   4  27       29.22       19.71     28.71 o 
 -10   4  27      113.77       66.65     56.79 o 
  -8   4  27      125.85       92.78     41.36 o 
  -6   4  27       28.81       38.50     29.15 o 
  -4   4  27        7.71       22.63     27.17 o 
  -2   4  27        0.50       35.15     29.14 o 
   0   4  27       51.72       57.95     31.14 o 
   2   4  27      143.06      229.74     45.61 o 
   4   4  27       34.96       53.97     35.00 o 
   6   4  27      138.38      104.25     39.89 o 
 -11   5  27       50.39       39.56     30.57 o 
  -9   5  27        0.01       47.23     30.42 o 
  -7   5  27       17.21       33.61     29.39 o 
  -5   5  27       10.93       -4.04     26.25 o 
  -3   5  27        0.39       11.25     48.88 o 
  -1   5  27       22.44       52.33     29.66 o 
   1   5  27        1.23      -10.87     26.81 o 
 -24   0  28       73.45       66.31     29.40 o 
 -22   0  28       79.62      172.68     44.17 o 
 -20   0  28       61.96      123.88     31.82 o 
 -18   0  28       21.69       54.80     25.03 o 
 -16   0  28      104.67      139.34     30.27 o 
 -14   0  28      338.75      393.03     42.32 o 
 -12   0  28      310.13      323.50     38.76 o 
 -10   0  28       24.16       -3.86     17.45 o 
  -8   0  28        0.01        3.70     18.85 o 
  -6   0  28      942.74      975.28     58.08 o 
  -4   0  28      427.05      445.44     63.71 o 
  -2   0  28      992.49      938.09    101.11 o 
   0   0  28       44.94       48.01     38.32 o 
   2   0  28        2.29       25.25     21.32 o 
   4   0  28      108.05      138.25     63.63 o 
   6   0  28      206.90      217.48     39.91 o 
   8   0  28     1211.13     1329.87     69.87 o 
  10   0  28        1.43       -3.76     21.06 o 
  12   0  28      257.02      279.45     42.71 o 
 -23   1  28       36.42       50.65     21.72 o 
 -21   1  28      944.83     1066.41     76.36 o 
 -19   1  28      150.25      144.50     25.23 o 
 -17   1  28      169.90      142.96     24.49 o 
 -15   1  28       82.46      144.57     38.73 o 
 -13   1  28        0.78       10.39     14.24 o 
 -11   1  28      200.39      209.92     22.80 o 
  -9   1  28       21.04       40.72     14.99 o 
  -7   1  28       36.15       28.45     14.50 o 
  -5   1  28      582.02      524.43     31.60 o 
  -3   1  28      285.80      271.65     25.40 o 
  -1   1  28      136.28      115.22     18.98 o 
   1   1  28      302.84      317.29     29.24 o 
   3   1  28       29.61       17.83     14.92 o 
   5   1  28      151.25      141.98     25.13 o 
   7   1  28      202.00      192.75     28.52 o 
   9   1  28      112.16       74.16     21.11 o 
  11   1  28        6.43       23.23     17.96 o 
 -22   2  28      112.11       67.74     30.42 o 
 -20   2  28        0.66       30.06     24.76 o 
 -18   2  28        6.27       29.92     15.79 o 
 -16   2  28       39.79       24.57     15.26 o 
 -14   2  28       65.42       29.46     14.92 o 
 -12   2  28      385.76      355.06     36.63 o 
 -10   2  28      235.59      245.72     23.87 o 
  -8   2  28        7.17       19.77     16.00 o 
  -6   2  28      102.79      129.59     31.75 o 
  -4   2  28       12.88        9.73     13.79 o 
  -2   2  28        2.88       -0.76     14.60 o 
   0   2  28       29.66       53.69     18.66 o 
   2   2  28      113.92       69.52     22.35 o 
   4   2  28       43.91       67.97     21.34 o 
   6   2  28        0.52       -3.51     18.89 o 
   8   2  28        4.92       14.01     20.02 o 
  10   2  28       58.37       75.67     27.55 o 
 -19   3  28       20.57       32.50     25.59 o 
 -17   3  28       53.37       94.90     29.50 o 
 -15   3  28      238.47      287.48     54.74 o 
 -13   3  28        7.16       12.43     21.48 o 
 -11   3  28        8.70      -16.36     17.41 o 
  -9   3  28      250.20      250.37     39.15 o 
  -7   3  28      191.36      179.31     30.73 o 
  -5   3  28       90.44       78.78     56.56 o 
  -3   3  28       86.23      116.08     25.90 o 
  -1   3  28       77.62       46.76     20.04 o 
   1   3  28      161.20      181.09     18.44 o 
   3   3  28       88.72      135.91     41.74 o 
   5   3  28        0.64       25.70     21.29 o 
   7   3  28        0.00       29.95     23.87 o 
   9   3  28      461.62      551.49     50.48 o 
 -16   4  28       79.36       95.94     51.70 o 
 -14   4  28       52.31       61.88     48.05 o 
 -12   4  28      130.77      143.23     54.28 o 
 -10   4  28      661.80      733.32     70.10 o 
  -8   4  28       35.23       37.23     29.51 o 
  -6   4  28      354.49      446.71     84.39 o 
  -4   4  28      189.71      188.67     85.53 o 
  -2   4  28      211.78      201.77     50.48 o 
   0   4  28      707.15      649.58     70.22 o 
   2   4  28       27.12        5.71     43.18 o 
   4   4  28        9.42        8.26     30.57 o 
 -21   1  29       55.29       64.51     22.53 o 
 -19   1  29      203.98      198.45     29.29 o 
 -17   1  29      282.89      319.76     62.79 o 
 -15   1  29       90.99      123.51     31.66 o 
 -13   1  29      168.21      181.46     44.24 o 
 -11   1  29       10.18       16.77     14.52 o 
  -9   1  29       45.80       38.23     18.74 o 
  -7   1  29      211.86      249.61     25.12 o 
  -5   1  29       10.16        5.45     13.81 o 
  -3   1  29      236.44      203.56     23.89 o 
  -1   1  29      105.68       78.29     18.61 o 
   1   1  29        1.10       -3.95     14.75 o 
   3   1  29        3.48       25.75     15.98 o 
   5   1  29        4.56        9.35     15.80 o 
   7   1  29       18.41       13.13     17.06 o 
   9   1  29       21.30       21.12     17.73 o 
 -20   2  29      342.01      413.86     86.52 o 
 -18   2  29     1013.39     1203.46     63.73 o 
 -16   2  29       54.75       69.11     18.72 o 
 -14   2  29       18.93       36.32     16.75 o 
 -12   2  29        8.27       26.14     15.55 o 
 -10   2  29      145.81      142.94     22.60 o 
  -8   2  29        0.37        8.08     15.31 o 
  -6   2  29       11.03       10.88     16.10 o 
  -4   2  29      431.02      453.35     33.59 o 
  -2   2  29      535.57      570.81     36.72 o 
   0   2  29       94.18       98.47     21.00 o 
   2   2  29        8.49       13.06     19.70 o 
   4   2  29        9.23       14.66     29.19 o 
   6   2  29      149.78      137.63     28.07 o 
   8   2  29        0.10       24.75     21.28 o 
 -17   3  29      217.77      266.22     88.49 o 
 -15   3  29        2.20        5.01     23.36 o 
 -13   3  29       76.14       51.79     26.25 o 
 -11   3  29      189.49      205.25     34.94 o 
  -9   3  29       31.09       54.44     24.33 o 
  -7   3  29        1.04      -11.91     18.90 o 
  -5   3  29       48.19       69.79     30.41 o 
  -3   3  29        2.50       15.98     25.92 o 
  -1   3  29        7.01       -3.47     27.22 o 
   1   3  29        2.01       31.02     22.81 o 
   3   3  29      275.07      333.08     25.05 o 
   5   3  29      247.18      237.65     40.45 o 
 -14   4  29      188.07      328.58     78.15 o 
 -12   4  29       70.50       41.21     46.68 o 
 -10   4  29       28.93       56.71     47.90 o 
  -8   4  29      108.47      126.66     58.39 o 
  -6   4  29        4.17        3.86     28.30 o 
  -4   4  29        2.19        4.50     28.05 o 
  -2   4  29       75.92       37.36     34.83 o 
   0   4  29      116.16       84.71     36.65 o 
   2   4  29       78.14      132.07     43.94 o 
 -20   0  30      166.23      191.46     37.04 o 
 -18   0  30       37.52       66.72     33.60 o 
 -16   0  30       58.29      117.00     34.82 o 
 -14   0  30       12.99       13.49     23.24 o 
 -12   0  30      171.79      322.87     58.46 o 
 -10   0  30       50.25       19.52     22.60 o 
  -8   0  30      615.32      595.32     61.66 o 
  -6   0  30     2414.44     2738.50    143.38 o 
  -4   0  30       10.92       27.91     23.47 o 
  -2   0  30        5.69        1.98     20.53 o 
   0   0  30       81.14       29.56     23.43 o 
   2   0  30      184.54      223.87     37.56 o 
   4   0  30      382.36      436.75     47.97 o 
   6   0  30       74.98       79.23     28.47 o 
   8   0  30      611.22      647.07     55.96 o 
 -21   1  30       76.28      119.95     33.80 o 
 -19   1  30        0.02       -5.47     17.92 o 
 -17   1  30      184.25      222.61     29.15 o 
 -15   1  30      436.38      402.28     49.40 o 
 -13   1  30      130.15      140.94     22.08 o 
 -11   1  30      710.42      883.75     41.13 o 
  -9   1  30       78.44       64.18     19.14 o 
  -7   1  30       26.31       47.67     16.63 o 
  -5   1  30      208.83      220.83     24.88 o 
  -3   1  30       60.93       45.03     17.33 o 
  -1   1  30      128.41      140.53     22.05 o 
   1   1  30       95.15       58.04     18.70 o 
   3   1  30        0.20        8.25     15.59 o 
   5   1  30      105.22       94.21     29.36 o 
   7   1  30       38.86       58.14     19.80 o 
 -18   2  30        0.00       20.17     26.00 o 
 -16   2  30       45.75       45.55     18.45 o 
 -14   2  30      134.70      224.08     27.64 o 
 -12   2  30       46.52       45.71     17.56 o 
 -10   2  30        4.53       14.49     16.73 o 
  -8   2  30      196.48      209.65     25.30 o 
  -6   2  30       79.93       82.97     20.55 o 
  -4   2  30       79.38       93.75     30.73 o 
  -2   2  30       40.24       49.82     19.23 o 
   0   2  30        3.78        4.57     17.69 o 
   2   2  30      119.60      162.34     29.21 o 
   4   2  30        7.50       10.90     23.34 o 
   6   2  30        4.22        0.22     21.80 o 
 -15   3  30        1.83       26.51     25.17 o 
 -13   3  30       33.73       -7.25     22.08 o 
 -11   3  30      282.13      412.91     93.51 o 
  -9   3  30       37.86       50.60     24.80 o 
  -7   3  30       10.24       31.87     24.73 o 
  -5   3  30        0.28       25.88     21.95 o 
  -3   3  30      113.85       80.00     38.54 o 
  -1   3  30       29.26       11.40     22.66 o 
   1   3  30       83.19       72.22     27.07 o 
   3   3  30       15.98       13.08     22.35 o 
 -10   4  30       27.11       45.62     49.57 o 
  -8   4  30       45.43      114.80     57.48 o 
  -6   4  30       60.33       64.32     59.00 o 
  -4   4  30        0.08       17.94     49.57 o 
 -19   1  31      165.71      165.78     28.27 o 
 -17   1  31       10.13        6.32     19.57 o 
 -15   1  31        2.49       24.75     19.40 o 
 -13   1  31       57.34       37.90     19.70 o 
 -11   1  31      566.30      731.72     65.37 o 
  -9   1  31      456.87      552.49     34.93 o 
  -7   1  31       10.88        4.57     15.68 o 
  -5   1  31        1.41        1.51     15.66 o 
  -3   1  31      213.11      225.48     26.31 o 
  -1   1  31        0.02       10.02     15.92 o 
   1   1  31      169.42      196.37     25.93 o 
   3   1  31      103.94      100.02     21.57 o 
   5   1  31        5.80       10.68     17.39 o 
 -16   2  31      539.56      597.58     36.37 o 
 -14   2  31      226.33      250.62     27.13 o 
 -12   2  31        9.73       27.44     17.99 o 
 -10   2  31        1.44       21.36     17.61 o 
  -8   2  31       11.50       26.39     21.31 o 
  -6   2  31       28.38       15.74     21.73 o 
  -4   2  31       50.38       51.71     20.06 o 
  -2   2  31      131.90      116.96     24.64 o 
   0   2  31       30.89       43.53     20.29 o 
   2   2  31       80.18       92.35     25.90 o 
   4   2  31       50.00       56.04     35.12 o 
 -13   3  31      884.13      991.98     79.52 o 
 -11   3  31      534.84      678.26     95.34 o 
  -9   3  31       18.77       10.09     24.48 o 
  -7   3  31       13.88        9.43     25.85 o 
  -5   3  31        4.62      -19.92     21.29 o 
  -3   3  31        3.53        2.89     23.42 o 
  -1   3  31      295.02      452.05     47.14 o 
   1   3  31      172.41      168.17     33.60 o 
 -16   0  32       75.77      172.29     35.91 o 
 -14   0  32      249.17      178.91     36.71 o 
 -12   0  32       46.03       46.31     26.16 o 
 -10   0  32      601.04      701.13     56.42 o 
  -8   0  32      283.19      240.18     39.18 o 
  -6   0  32      986.37     1031.87    160.72 o 
  -4   0  32      363.39      403.64     47.44 o 
  -2   0  32      114.60       74.09     28.69 o 
   0   0  32      109.18      116.91     31.28 o 
   2   0  32       15.15        9.03     24.37 o 
   4   0  32      221.70      244.38     41.29 o 
 -15   1  32       24.98        4.55     20.21 o 
 -13   1  32       68.33       94.20     21.90 o 
 -11   1  32       89.81       63.21     19.90 o 
  -9   1  32      159.11      136.37     22.54 o 
  -7   1  32      143.31      143.16     23.51 o 
  -5   1  32       93.39       87.67     21.13 o 
  -3   1  32        1.21        6.49     16.72 o 
  -1   1  32        8.98       14.81     17.19 o 
   1   1  32        0.39       21.20     17.49 o 
   3   1  32        2.27       15.90     18.34 o 
 -14   2  32       15.64        7.95     17.85 o 
 -12   2  32        3.71       -5.68     17.16 o 
 -10   2  32       71.65      101.81     22.05 o 
  -8   2  32       21.77       59.44     20.76 o 
  -6   2  32       12.46       33.10     19.58 o 
  -4   2  32       13.40       27.77     20.13 o 
  -2   2  32       23.12       22.38     20.16 o 
   0   2  32       50.22       65.85     23.56 o 
 -13   1  33      209.65      283.52     34.10 o 
 -11   1  33       86.08      124.73     25.61 o 
  -9   1  33      330.11      366.25     44.79 o 
  -7   1  33     1119.77     1370.46     52.48 o 
  -5   1  33      386.37      524.66     53.57 o 
  -3   1  33        2.58       13.65     18.28 o 
  -1   1  33       12.45       51.16     21.21 o 
  -8   2  33      184.57      232.73     29.12 o 
  -6   2  33      226.78      277.82     30.62 o 
                                                 
